# Supplementary material for: Modeling sRNA-Regulated Plasmid Maintenance
Source: PLoS One. 2017 Jan 13;12(1):e0169703. doi: 10.1371/journal.pone.0169703 (PMC5234814; doi:10.1371/journal.pone.0169703)
Supplement: S1 Dataset — The data set includes the 10 parameter values and the value for R and Tp. (DAT) [file pone.0169703.s001.dat]

g	am		bm		as		bs		hplus	hminus	bc		ap		bp		R	tau
6.0,	6.635,	3.196,	18.2,	0.774,	100.1,	9.501,	1.275,	5.41,	0.241,	1.0,	0.0
6.0,	9.227,	4.408,	17.374,	2.259,	120.1,	3.501,	1.968,	22.51,	0.261,	1.0,	0.0
6.0,	12.263,	0.422,	15.757,	0.572,	176.1,	3.501,	1.284,	20.71,	1.581,	1.0,	0.0
6.0,	11.407,	0.515,	6.163,	1.413,	104.1,	6.001,	0.071,	19.81,	0.641,	1.0,	0.0
6.0,	10.503,	0.822,	17.411,	1.114,	144.1,	0.001,	0.369,	15.31,	1.441,	1.0,	0.0
6.0,	18.444,	1.865,	4.664,	0.848,	0.1,	6.001,	1.519,	16.21,	0.441,	1.0,	0.0
6.0,	0.929,	0.835,	4.591,	1.875,	48.1,	8.501,	1.434,	22.51,	0.581,	1.18,	5.242
6.0,	14.956,	0.655,	10.905,	1.275,	156.1,	7.001,	1.639,	0.91,	1.281,	1.0,	0.0
6.0,	12.872,	4.339,	2.034,	1.623,	152.1,	2.501,	0.114,	12.61,	1.121,	1.0,	0.0
6.0,	9.415,	0.167,	15.607,	0.58,	152.1,	6.001,	1.341,	8.11,	1.641,	1.0,	0.0
6.0,	3.203,	1.092,	3.006,	1.048,	44.1,	1.001,	1.219,	16.21,	0.361,	1.0,	0.0
6.0,	10.526,	5.339,	13.887,	11.552,	104.1,	9.501,	0.135,	19.81,	0.421,	1.059,	7.257
6.0,	3.074,	1.443,	11.87,	0.317,	160.1,	9.001,	0.947,	29.71,	1.141,	1.0,	0.0
6.0,	0.683,	0.373,	8.14,	1.726,	24.1,	0.501,	1.071,	8.11,	1.701,	1.939,	6.402
6.0,	19.343,	1.647,	2.205,	0.667,	100.1,	0.001,	1.4,	9.91,	1.081,	1.0,	0.0
6.0,	9.029,	1.027,	9.505,	4.46,	64.1,	4.001,	1.761,	11.71,	0.321,	1.0,	0.0
6.0,	6.415,	3.825,	14.401,	10.492,	140.1,	7.501,	1.852,	8.11,	0.821,	1.879,	2.545
6.0,	10.98,	0.409,	15.724,	8.674,	100.1,	1.001,	0.998,	13.51,	0.181,	2.196,	10.465
6.0,	3.16,	2.458,	10.961,	5.958,	136.1,	7.501,	0.799,	26.11,	0.761,	3.771,	3.586
6.0,	18.423,	8.996,	9.442,	6.829,	184.1,	6.501,	0.72,	20.71,	1.161,	1.0,	0.0
6.0,	11.288,	1.92,	14.893,	0.845,	152.1,	8.501,	0.535,	27.01,	0.721,	1.454,	8.132
6.0,	5.165,	2.12,	13.031,	2.459,	28.1,	0.001,	0.516,	12.61,	0.721,	1.0,	0.0
6.0,	9.721,	2.043,	17.713,	8.354,	96.1,	9.001,	1.796,	0.91,	0.101,	1.164,	9.248
6.0,	1.341,	1.087,	9.053,	2.858,	168.1,	4.001,	0.2,	22.51,	0.641,	14.975,	9.101
6.0,	6.313,	4.279,	14.719,	2.624,	52.1,	2.501,	0.472,	5.41,	0.241,	2.132,	8.315
6.0,	10.165,	2.265,	14.559,	2.836,	8.1,	9.501,	1.469,	16.21,	1.641,	1.0,	0.0
6.0,	11.519,	0.41,	4.745,	0.956,	104.1,	7.501,	1.109,	9.01,	1.121,	1.0,	0.0
6.0,	3.327,	1.564,	4.059,	0.32,	32.1,	5.001,	1.251,	28.81,	0.101,	1.0,	0.0
6.0,	13.945,	0.88,	15.781,	5.942,	24.1,	6.501,	1.929,	20.71,	0.761,	1.0,	0.0
6.0,	19.657,	0.581,	19.751,	0.392,	68.1,	9.001,	1.003,	24.31,	1.061,	1.0,	0.0
6.0,	14.956,	0.632,	7.035,	0.288,	20.1,	6.501,	0.366,	29.71,	0.781,	1.0,	0.0
6.0,	8.442,	0.141,	15.896,	6.064,	72.1,	6.501,	1.191,	8.11,	0.161,	3.142,	16.499
6.0,	7.334,	7.116,	11.448,	10.788,	172.1,	4.501,	0.381,	27.01,	0.001,	1.001,	697.592
6.0,	15.76,	3.824,	4.899,	1.04,	176.1,	5.501,	0.01,	9.91,	1.601,	1.0,	0.0
6.0,	4.358,	1.595,	8.486,	1.531,	140.1,	4.501,	0.659,	17.11,	1.521,	3.362,	4.766
6.0,	15.77,	7.427,	2.459,	1.418,	120.1,	2.501,	0.115,	18.91,	1.821,	1.0,	0.0
6.0,	11.073,	2.116,	3.548,	2.175,	60.1,	4.501,	0.217,	25.21,	0.021,	1.0,	0.0
6.0,	9.345,	4.488,	15.123,	7.264,	152.1,	6.001,	1.418,	13.51,	0.061,	1.074,	13.699
6.0,	11.591,	1.04,	4.816,	2.751,	156.1,	4.501,	1.042,	17.11,	1.901,	1.0,	0.0
6.0,	11.866,	10.366,	12.287,	5.747,	196.1,	9.001,	1.515,	10.81,	1.741,	1.0,	0.0
6.0,	7.176,	6.087,	8.812,	7.671,	44.1,	4.001,	0.536,	18.91,	0.721,	1.004,	3.214
6.0,	17.429,	0.692,	10.774,	8.293,	16.1,	6.001,	1.107,	23.41,	0.141,	1.0,	0.0
6.0,	15.129,	7.843,	7.955,	3.105,	92.1,	2.501,	1.29,	9.01,	0.741,	1.0,	0.0
6.0,	11.149,	1.822,	13.692,	5.251,	80.1,	8.001,	0.396,	15.31,	0.061,	1.033,	16.691
6.0,	18.33,	12.082,	10.532,	3.735,	24.1,	0.501,	1.045,	29.71,	1.721,	1.0,	0.0
6.0,	7.773,	5.272,	4.805,	1.99,	40.1,	5.001,	0.896,	29.71,	0.441,	1.0,	0.0
6.0,	4.651,	0.596,	4.029,	1.251,	188.1,	1.501,	0.941,	24.31,	1.101,	1.0,	0.0
6.0,	14.672,	2.924,	10.162,	9.241,	152.1,	0.001,	0.477,	6.31,	0.181,	1.0,	0.0
6.0,	13.012,	2.352,	9.371,	2.175,	92.1,	2.001,	0.722,	9.91,	1.141,	1.0,	0.0
6.0,	6.888,	1.557,	15.556,	1.408,	4.1,	9.001,	0.763,	1.81,	0.081,	1.008,	11.784
6.0,	19.444,	1.124,	4.02,	2.852,	168.1,	4.001,	0.544,	2.71,	1.961,	1.0,	0.0
6.0,	1.949,	1.645,	14.511,	5.2,	156.1,	3.001,	1.817,	8.11,	0.841,	5.894,	2.875
6.0,	9.928,	7.207,	3.575,	2.403,	104.1,	6.001,	0.444,	6.31,	1.581,	1.0,	0.0
6.0,	9.82,	4.087,	11.758,	8.008,	192.1,	3.501,	0.292,	9.91,	0.981,	1.251,	6.005
6.0,	14.521,	1.124,	12.579,	1.313,	152.1,	4.001,	0.843,	23.41,	0.181,	1.0,	0.0
6.0,	5.892,	5.761,	11.946,	3.768,	120.1,	1.001,	1.216,	9.91,	1.041,	1.948,	3.322
6.0,	7.987,	4.653,	4.589,	1.138,	164.1,	8.501,	0.2,	18.01,	1.681,	1.0,	0.0
6.0,	2.348,	1.223,	12.526,	8.301,	152.1,	7.501,	1.988,	1.81,	1.901,	6.479,	2.121
6.0,	3.846,	0.076,	6.617,	0.793,	144.1,	9.001,	1.268,	10.81,	1.341,	0.805,	2.466
6.0,	14.056,	6.884,	19.175,	10.815,	68.1,	1.501,	0.472,	10.81,	0.501,	1.183,	5.299
6.0,	14.442,	11.742,	11.271,	8.293,	96.1,	5.501,	0.385,	5.41,	0.561,	1.0,	0.0
6.0,	7.083,	7.071,	12.186,	3.086,	44.1,	2.001,	1.862,	7.21,	0.201,	1.0,	0.0
6.0,	18.836,	0.131,	7.827,	1.208,	4.1,	6.001,	0.501,	15.31,	0.441,	1.0,	0.0
6.0,	5.185,	0.514,	18.088,	0.973,	72.1,	6.501,	0.233,	20.71,	0.421,	10.764,	11.899
6.0,	1.803,	0.621,	0.965,	0.176,	156.1,	1.501,	1.296,	18.01,	0.861,	1.0,	0.0
6.0,	15.357,	2.475,	4.677,	1.214,	120.1,	8.501,	1.423,	1.81,	1.141,	1.0,	0.0
6.0,	12.215,	2.413,	18.637,	1.144,	192.1,	9.001,	1.98,	2.71,	0.741,	1.0,	0.0
6.0,	19.288,	2.594,	7.056,	2.247,	144.1,	2.001,	1.332,	16.21,	1.421,	1.0,	0.0
6.0,	9.347,	0.581,	6.113,	0.574,	112.1,	9.501,	1.111,	15.31,	0.461,	1.0,	0.0
6.0,	10.191,	2.614,	4.235,	1.883,	24.1,	4.501,	0.099,	12.61,	0.561,	1.0,	0.0
6.0,	5.409,	4.332,	6.643,	4.383,	156.1,	5.001,	0.82,	19.81,	1.061,	1.119,	3.208
6.0,	4.01,	1.648,	2.672,	0.381,	96.1,	0.501,	0.828,	19.81,	1.681,	1.0,	0.0
6.0,	9.973,	0.257,	8.28,	5.487,	32.1,	5.501,	1.04,	1.81,	0.461,	1.0,	0.0
6.0,	1.033,	0.142,	5.134,	4.06,	160.1,	1.501,	0.952,	12.61,	1.801,	15.95,	8.203
6.0,	14.266,	0.768,	13.485,	13.036,	48.1,	3.001,	1.923,	3.61,	1.681,	1.0,	0.0
6.0,	6.415,	0.675,	3.62,	1.323,	16.1,	3.501,	0.434,	8.11,	0.501,	1.0,	0.0
6.0,	5.849,	1.61,	5.918,	3.504,	128.1,	8.001,	0.225,	7.21,	0.261,	1.0,	0.0
6.0,	7.684,	5.648,	16.134,	9.717,	60.1,	6.501,	0.891,	0.01,	0.901,	1.487,	2.801
6.0,	19.377,	1.241,	12.434,	6.172,	64.1,	1.501,	1.551,	17.11,	1.741,	1.0,	0.0
6.0,	18.187,	2.205,	2.831,	0.444,	160.1,	4.501,	1.29,	14.41,	1.961,	1.0,	0.0
6.0,	10.435,	5.752,	19.131,	3.691,	0.1,	4.001,	1.094,	22.51,	1.461,	1.0,	0.0
6.0,	7.694,	1.493,	16.155,	3.136,	24.1,	8.001,	0.513,	13.51,	0.721,	2.048,	5.239
6.0,	7.6,	3.965,	1.334,	1.073,	24.1,	4.001,	1.642,	27.91,	1.421,	1.0,	0.0
6.0,	9.168,	0.504,	17.96,	1.138,	188.1,	7.501,	1.703,	16.21,	1.581,	1.0,	0.0
6.0,	11.964,	0.947,	7.0,	0.21,	196.1,	6.001,	1.129,	26.11,	0.041,	1.0,	0.0
6.0,	13.81,	0.596,	13.972,	4.442,	32.1,	8.001,	0.74,	9.91,	0.081,	1.0,	0.0
6.0,	11.084,	2.517,	11.477,	10.35,	20.1,	2.001,	0.086,	19.81,	1.601,	1.0,	0.0
6.0,	13.72,	0.138,	12.969,	3.961,	172.1,	9.501,	1.788,	8.11,	1.701,	1.0,	0.0
6.0,	6.62,	3.488,	2.579,	2.041,	32.1,	6.501,	0.237,	0.91,	1.821,	1.0,	0.0
6.0,	0.613,	0.04,	6.383,	1.134,	160.1,	0.501,	1.646,	4.51,	0.041,	1.0,	0.0
6.0,	17.187,	7.961,	12.881,	3.362,	156.1,	5.001,	1.563,	24.31,	0.001,	1.0,	0.0
6.0,	7.563,	1.192,	15.881,	0.661,	36.1,	8.001,	0.953,	27.91,	1.001,	1.0,	0.0
6.0,	19.039,	1.54,	14.269,	4.865,	116.1,	3.501,	0.957,	27.91,	0.441,	1.0,	0.0
6.0,	18.539,	1.372,	15.393,	1.978,	124.1,	2.001,	0.785,	0.01,	0.881,	1.0,	0.0
6.0,	11.41,	1.395,	7.186,	1.111,	96.1,	5.001,	0.314,	18.01,	0.801,	1.0,	0.0
6.0,	9.018,	0.848,	9.124,	0.99,	52.1,	5.001,	1.648,	27.01,	0.881,	1.0,	0.0
6.0,	10.516,	1.782,	8.918,	8.86,	172.1,	1.501,	1.567,	10.81,	1.241,	1.0,	0.0
6.0,	1.714,	0.018,	1.734,	0.065,	152.1,	8.001,	1.52,	0.91,	1.881,	1.0,	0.0
6.0,	11.147,	0.683,	4.344,	3.397,	176.1,	4.001,	0.398,	13.51,	0.081,	1.0,	0.0
6.0,	9.068,	3.538,	18.385,	2.07,	68.1,	9.501,	1.001,	27.91,	0.881,	1.718,	4.167
6.0,	19.263,	8.025,	5.61,	1.614,	136.1,	7.501,	1.257,	11.71,	1.481,	1.0,	0.0
6.0,	14.351,	13.365,	3.999,	3.95,	28.1,	3.501,	1.198,	5.41,	0.821,	1.0,	0.0
6.0,	3.146,	0.574,	12.217,	4.273,	192.1,	8.001,	0.001,	19.81,	1.241,	2.359,	229.186
6.0,	10.64,	8.049,	6.225,	6.155,	184.1,	1.501,	1.9,	17.11,	1.041,	1.0,	0.0
6.0,	9.247,	2.248,	4.241,	1.588,	24.1,	3.501,	1.789,	4.51,	0.181,	1.0,	0.0
6.0,	3.124,	2.068,	7.327,	3.558,	36.1,	0.001,	0.876,	5.41,	1.801,	1.0,	0.0
6.0,	15.284,	7.204,	16.995,	12.394,	160.1,	6.501,	1.0,	18.91,	0.261,	1.001,	4.328
6.0,	4.946,	3.498,	6.748,	2.377,	128.1,	7.501,	1.304,	8.11,	0.921,	1.056,	3.133
6.0,	3.241,	0.998,	15.075,	0.641,	48.1,	3.001,	0.19,	5.41,	0.161,	7.871,	17.095
6.0,	14.614,	4.922,	15.492,	10.713,	188.1,	1.001,	0.661,	3.61,	0.821,	1.0,	0.0
6.0,	13.419,	0.587,	8.143,	4.833,	12.1,	6.001,	1.686,	27.91,	0.261,	1.0,	0.0
6.0,	16.419,	3.608,	13.351,	0.706,	24.1,	1.001,	1.682,	20.71,	1.501,	1.0,	0.0
6.0,	17.124,	0.65,	19.51,	3.022,	68.1,	5.501,	1.144,	0.01,	1.761,	1.355,	3.99
6.0,	19.185,	3.975,	17.352,	1.285,	176.1,	4.501,	0.319,	9.91,	0.761,	1.0,	0.0
6.0,	6.812,	0.26,	8.365,	7.435,	44.1,	7.501,	0.511,	27.91,	0.241,	1.146,	10.952
6.0,	6.51,	0.489,	4.783,	2.812,	76.1,	5.001,	1.282,	15.31,	1.901,	1.0,	0.0
6.0,	19.391,	3.899,	18.744,	2.087,	136.1,	5.001,	1.057,	3.61,	0.861,	1.0,	0.0
6.0,	8.114,	0.874,	19.032,	0.884,	76.1,	8.501,	0.779,	25.21,	1.801,	1.236,	8.204
6.0,	18.832,	8.166,	6.782,	6.78,	36.1,	8.001,	1.197,	15.31,	1.621,	1.0,	0.0
6.0,	3.297,	1.201,	5.853,	5.586,	0.1,	4.001,	1.224,	27.01,	1.401,	1.0,	0.0
6.0,	10.384,	3.779,	12.125,	2.252,	20.1,	9.501,	1.351,	0.91,	1.801,	1.0,	0.0
6.0,	19.708,	4.661,	12.647,	5.059,	168.1,	4.001,	0.435,	10.81,	0.241,	1.0,	0.0
6.0,	14.495,	7.504,	12.035,	0.878,	92.1,	9.501,	1.601,	15.31,	1.161,	1.0,	0.0
6.0,	9.692,	9.627,	13.221,	4.975,	24.1,	5.501,	0.324,	22.51,	0.421,	1.011,	4.287
6.0,	7.727,	0.84,	14.166,	0.26,	76.1,	2.501,	1.009,	18.01,	1.161,	1.0,	0.0
6.0,	11.869,	4.83,	16.192,	2.495,	84.1,	4.501,	0.014,	11.71,	0.401,	1.236,	45.543
6.0,	1.902,	1.456,	3.857,	2.853,	164.1,	5.001,	1.459,	0.91,	0.881,	1.694,	3.959
6.0,	8.464,	1.972,	12.2,	5.684,	196.1,	9.501,	1.055,	19.81,	1.641,	2.072,	2.965
6.0,	9.851,	5.161,	13.81,	7.439,	132.1,	1.501,	1.673,	18.01,	1.441,	1.284,	2.263
6.0,	7.932,	0.739,	16.655,	0.668,	196.1,	4.501,	0.36,	19.81,	0.041,	2.227,	30.662
6.0,	16.549,	13.36,	13.181,	9.815,	148.1,	8.501,	0.73,	18.01,	1.561,	1.0,	0.0
6.0,	17.302,	3.073,	6.636,	2.841,	104.1,	2.001,	0.992,	5.41,	0.221,	1.0,	0.0
6.0,	13.613,	0.696,	11.069,	6.408,	60.1,	9.001,	1.091,	8.11,	0.521,	1.0,	0.0
6.0,	12.249,	1.223,	18.689,	2.171,	148.1,	4.001,	1.982,	5.41,	1.321,	0.81,	4.017
6.0,	16.829,	6.017,	4.901,	3.277,	88.1,	9.001,	1.716,	18.91,	0.981,	1.0,	0.0
6.0,	13.938,	4.342,	12.073,	2.786,	0.1,	7.501,	1.214,	21.61,	1.241,	1.0,	0.0
6.0,	14.904,	3.585,	17.404,	4.891,	132.1,	6.501,	0.543,	19.81,	0.041,	1.015,	21.014
6.0,	16.653,	1.179,	3.691,	2.094,	12.1,	9.501,	0.275,	14.41,	0.081,	1.0,	0.0
6.0,	13.741,	7.629,	13.282,	10.408,	100.1,	4.001,	1.59,	11.71,	1.941,	1.0,	0.0
6.0,	6.792,	0.226,	2.964,	1.299,	180.1,	6.501,	1.457,	9.01,	0.961,	1.0,	0.0
6.0,	9.751,	5.009,	12.95,	7.869,	52.1,	2.501,	1.77,	4.51,	0.421,	0.993,	3.005
6.0,	10.498,	1.137,	17.511,	7.714,	132.1,	7.001,	0.51,	0.01,	1.361,	3.317,	4.583
6.0,	17.646,	4.778,	16.68,	3.58,	88.1,	0.501,	1.59,	21.61,	0.061,	1.0,	0.0
6.0,	14.391,	0.714,	10.163,	0.356,	16.1,	8.501,	0.833,	26.11,	0.621,	1.0,	0.0
6.0,	2.716,	2.185,	13.502,	2.112,	16.1,	5.001,	0.668,	9.91,	0.301,	1.973,	6.497
6.0,	10.915,	3.487,	10.317,	2.237,	108.1,	7.501,	1.067,	3.61,	0.321,	1.0,	0.0
6.0,	9.702,	6.345,	19.669,	7.792,	152.1,	2.501,	0.759,	25.21,	0.521,	2.413,	4.605
6.0,	16.63,	10.042,	16.825,	13.699,	164.1,	6.001,	0.401,	0.91,	0.421,	1.0,	0.0
6.0,	12.261,	10.197,	19.843,	6.304,	164.1,	6.001,	0.293,	11.71,	0.501,	1.47,	6.757
6.0,	11.647,	0.717,	3.107,	0.621,	148.1,	4.001,	0.478,	9.91,	1.921,	1.0,	0.0
6.0,	4.75,	4.258,	5.547,	2.239,	176.1,	6.501,	1.678,	27.91,	1.581,	1.0,	0.0
6.0,	9.146,	1.345,	13.954,	3.153,	160.1,	4.501,	1.488,	21.61,	1.821,	2.354,	3.084
6.0,	11.947,	3.888,	17.713,	1.468,	20.1,	8.501,	1.701,	11.71,	0.701,	1.0,	0.0
6.0,	15.319,	1.628,	2.147,	0.404,	92.1,	7.501,	1.745,	18.91,	1.401,	1.0,	0.0
6.0,	9.354,	8.209,	9.464,	8.91,	124.1,	0.001,	0.17,	0.01,	0.161,	1.0,	0.0
6.0,	16.993,	0.343,	9.942,	9.803,	44.1,	9.501,	0.787,	29.71,	1.741,	1.0,	0.0
6.0,	11.55,	4.816,	9.794,	6.396,	84.1,	0.501,	0.218,	23.41,	1.981,	1.0,	0.0
6.0,	10.622,	1.096,	5.889,	1.456,	112.1,	0.001,	1.023,	12.61,	1.441,	1.0,	0.0
6.0,	12.093,	1.303,	1.608,	1.128,	136.1,	9.501,	1.029,	9.91,	1.681,	1.0,	0.0
6.0,	4.781,	4.49,	19.663,	0.855,	12.1,	9.001,	0.096,	9.01,	1.221,	2.379,	8.487
6.0,	10.028,	9.328,	9.694,	1.511,	88.1,	5.501,	1.203,	8.11,	1.821,	1.0,	0.0
6.0,	7.575,	0.04,	11.557,	3.445,	108.1,	3.501,	1.748,	7.21,	0.521,	2.87,	24.26
6.0,	8.483,	3.052,	5.764,	5.419,	12.1,	4.001,	1.542,	9.01,	0.601,	1.0,	0.0
6.0,	1.294,	0.242,	18.183,	0.668,	32.1,	4.001,	1.332,	8.11,	0.341,	1.0,	0.0
6.0,	3.956,	3.147,	18.402,	0.816,	56.1,	4.001,	0.688,	24.31,	0.941,	1.247,	8.494
6.0,	12.136,	3.231,	12.864,	0.79,	188.1,	9.501,	0.41,	3.61,	0.201,	1.0,	0.0
6.0,	2.168,	1.96,	6.537,	4.115,	48.1,	6.501,	1.847,	28.81,	0.281,	1.199,	4.735
6.0,	1.695,	0.632,	4.678,	0.938,	184.1,	9.501,	0.052,	16.21,	0.041,	3.174,	55.933
6.0,	1.018,	0.607,	14.314,	3.781,	136.1,	7.501,	0.249,	19.81,	1.461,	25.799,	6.722
6.0,	0.699,	0.033,	1.522,	0.174,	104.1,	4.501,	1.086,	6.31,	1.181,	1.0,	0.0
6.0,	3.197,	2.878,	19.91,	4.802,	48.1,	3.001,	1.636,	7.21,	0.681,	2.982,	2.916
6.0,	19.016,	0.686,	10.926,	6.318,	72.1,	5.001,	0.15,	25.21,	1.821,	1.0,	0.0
6.0,	0.862,	0.178,	7.94,	0.691,	116.1,	5.001,	0.036,	29.71,	1.801,	35.415,	41.477
6.0,	4.159,	1.475,	19.345,	6.442,	76.1,	4.001,	1.302,	0.91,	1.701,	7.254,	2.492
6.0,	18.754,	1.431,	18.544,	7.631,	12.1,	0.001,	1.503,	16.21,	1.401,	1.0,	0.0
6.0,	19.328,	0.874,	8.297,	2.132,	164.1,	3.001,	1.722,	18.01,	0.661,	1.0,	0.0
6.0,	6.717,	0.194,	8.043,	0.036,	64.1,	2.001,	2.0,	0.01,	0.441,	1.0,	0.0
6.0,	13.725,	1.971,	16.028,	8.107,	24.1,	7.501,	1.294,	3.61,	1.821,	0.998,	1.93
6.0,	15.155,	8.4,	16.451,	1.556,	192.1,	9.001,	1.733,	12.61,	1.581,	1.0,	0.0
6.0,	4.236,	4.068,	6.856,	1.636,	192.1,	9.501,	0.082,	16.21,	0.361,	1.584,	17.056
6.0,	14.525,	0.303,	10.258,	2.254,	160.1,	8.001,	1.446,	27.01,	1.201,	1.0,	0.0
6.0,	13.905,	5.839,	6.169,	3.355,	128.1,	1.001,	1.764,	25.21,	0.441,	1.0,	0.0
6.0,	1.555,	0.742,	16.201,	0.642,	196.1,	1.501,	0.355,	27.91,	1.101,	13.953,	9.869
6.0,	8.33,	4.938,	1.652,	1.279,	0.1,	8.001,	1.937,	28.81,	0.361,	1.0,	0.0
6.0,	5.699,	0.492,	18.009,	6.911,	32.1,	0.001,	0.736,	27.91,	1.341,	1.0,	0.0
6.0,	13.33,	0.149,	17.702,	0.349,	136.1,	6.501,	0.934,	7.21,	1.461,	1.0,	0.0
6.0,	11.345,	3.273,	15.066,	5.63,	168.1,	2.001,	0.109,	9.01,	0.081,	1.331,	28.245
6.0,	4.515,	3.956,	11.459,	5.702,	16.1,	4.001,	0.691,	20.71,	1.441,	1.505,	2.632
6.0,	19.076,	4.573,	19.753,	4.137,	40.1,	2.501,	1.762,	16.21,	1.281,	1.0,	0.0
6.0,	3.204,	2.539,	8.131,	3.04,	180.1,	6.001,	1.342,	4.51,	1.941,	2.909,	2.605
6.0,	17.277,	6.98,	17.48,	1.087,	24.1,	6.501,	0.865,	27.01,	0.341,	1.0,	0.0
6.0,	11.605,	0.655,	4.245,	0.568,	128.1,	0.501,	0.791,	4.51,	1.681,	1.0,	0.0
6.0,	1.588,	0.351,	0.581,	0.325,	144.1,	9.501,	0.762,	3.61,	1.501,	1.0,	0.0
6.0,	14.819,	3.864,	7.657,	2.839,	8.1,	7.001,	0.531,	26.11,	0.041,	1.0,	0.0
6.0,	11.221,	5.754,	5.413,	4.584,	136.1,	9.501,	0.448,	22.51,	1.001,	1.0,	0.0
6.0,	15.189,	4.267,	4.233,	3.86,	84.1,	7.501,	1.047,	0.01,	0.341,	1.0,	0.0
6.0,	11.79,	1.693,	10.435,	4.88,	20.1,	7.001,	1.402,	5.41,	0.821,	1.0,	0.0
6.0,	9.599,	5.495,	11.493,	7.107,	44.1,	9.001,	1.309,	23.41,	1.741,	1.0,	0.0
6.0,	15.749,	3.042,	11.569,	4.923,	112.1,	1.001,	0.749,	27.91,	1.021,	1.0,	0.0
6.0,	14.009,	0.862,	16.359,	12.119,	44.1,	0.501,	0.981,	17.11,	1.381,	1.039,	3.606
6.0,	16.03,	0.205,	17.824,	5.867,	124.1,	5.001,	1.064,	11.71,	0.041,	1.094,	27.219
6.0,	9.986,	3.128,	18.308,	2.085,	88.1,	2.501,	0.898,	19.81,	1.541,	2.767,	3.758
6.0,	7.167,	3.988,	12.33,	9.724,	184.1,	4.001,	0.451,	15.31,	1.081,	2.212,	4.514
6.0,	1.479,	0.238,	3.468,	3.348,	168.1,	4.001,	1.254,	21.61,	0.781,	4.043,	6.824
6.0,	18.391,	5.875,	19.964,	3.632,	88.1,	5.501,	1.331,	12.61,	0.221,	1.0,	0.0
6.0,	17.934,	1.262,	4.854,	3.201,	20.1,	2.001,	0.896,	2.71,	1.721,	1.0,	0.0
6.0,	19.129,	2.273,	16.93,	0.724,	60.1,	5.001,	1.004,	7.21,	1.301,	1.0,	0.0
6.0,	10.791,	7.045,	8.96,	3.231,	128.1,	5.501,	0.489,	6.31,	1.841,	1.0,	0.0
6.0,	1.024,	0.013,	9.431,	0.576,	108.1,	1.001,	0.548,	19.81,	1.381,	0.936,	71.68
6.0,	2.473,	1.756,	4.686,	0.742,	52.1,	4.001,	1.133,	4.51,	1.701,	1.0,	0.0
6.0,	14.415,	1.625,	15.647,	13.389,	24.1,	3.501,	0.754,	17.11,	1.901,	1.0,	0.0
6.0,	2.629,	2.16,	19.575,	7.538,	176.1,	4.001,	1.523,	4.51,	1.401,	10.3,	2.251
6.0,	19.752,	5.043,	6.687,	2.796,	84.1,	0.501,	1.587,	8.11,	0.241,	1.0,	0.0
6.0,	0.693,	0.14,	3.982,	0.611,	4.1,	2.501,	0.051,	14.41,	1.661,	5.923,	26.358
6.0,	4.815,	0.179,	1.145,	0.495,	136.1,	7.001,	0.809,	2.71,	1.401,	1.0,	0.0
6.0,	3.873,	1.616,	11.163,	3.518,	52.1,	2.501,	1.996,	14.41,	1.441,	1.596,	3.152
6.0,	8.811,	4.117,	5.762,	3.491,	192.1,	8.001,	0.24,	15.31,	1.541,	1.0,	0.0
6.0,	11.288,	2.845,	11.688,	4.604,	48.1,	8.501,	0.742,	4.51,	1.841,	1.0,	0.0
6.0,	3.419,	0.519,	9.853,	3.865,	100.1,	2.501,	1.004,	2.71,	1.501,	7.618,	4.288
6.0,	6.807,	1.961,	14.816,	7.617,	40.1,	6.001,	1.112,	22.51,	0.821,	1.871,	3.365
6.0,	7.939,	0.653,	7.027,	4.069,	20.1,	8.001,	1.32,	11.71,	0.301,	1.0,	0.0
6.0,	8.146,	3.992,	1.469,	1.198,	60.1,	7.001,	1.214,	21.61,	1.761,	1.0,	0.0
6.0,	7.785,	1.954,	12.986,	9.086,	160.1,	7.501,	1.538,	21.61,	1.741,	2.326,	2.298
6.0,	7.937,	0.756,	16.091,	0.224,	44.1,	1.001,	1.26,	6.31,	0.801,	1.0,	0.0
6.0,	4.35,	1.539,	15.178,	7.158,	148.1,	9.501,	0.98,	4.51,	0.221,	2.84,	6.392
6.0,	16.494,	4.508,	3.015,	2.893,	152.1,	0.501,	0.688,	15.31,	1.101,	1.0,	0.0
6.0,	6.25,	1.704,	13.124,	2.324,	44.1,	6.501,	0.912,	26.11,	0.901,	2.113,	4.234
6.0,	10.193,	5.667,	16.013,	9.454,	124.1,	5.501,	1.946,	0.01,	0.981,	1.314,	2.177
6.0,	10.469,	4.216,	19.833,	2.757,	72.1,	0.001,	0.529,	3.61,	1.621,	0.109,	5.48
6.0,	4.592,	4.348,	17.833,	10.602,	108.1,	6.501,	1.97,	5.41,	1.401,	3.003,	1.73
6.0,	14.032,	3.545,	4.899,	4.354,	152.1,	8.501,	1.625,	15.31,	0.781,	1.0,	0.0
6.0,	4.408,	0.458,	4.46,	0.423,	88.1,	2.001,	1.527,	0.01,	1.321,	1.0,	0.0
6.0,	9.344,	3.151,	16.076,	5.595,	100.1,	0.501,	0.249,	17.11,	1.741,	4.64,	6.808
6.0,	8.65,	5.97,	13.589,	5.771,	28.1,	8.501,	0.47,	16.21,	1.701,	1.134,	2.559
6.0,	10.112,	1.767,	10.47,	10.156,	80.1,	3.501,	0.424,	6.31,	0.221,	1.0,	0.0
6.0,	15.371,	1.365,	6.284,	0.626,	140.1,	9.501,	1.582,	2.71,	0.361,	1.0,	0.0
6.0,	17.44,	1.135,	4.789,	0.367,	100.1,	0.001,	0.723,	19.81,	0.541,	1.0,	0.0
6.0,	5.603,	0.723,	1.111,	1.042,	132.1,	7.001,	1.088,	26.11,	1.221,	1.0,	0.0
6.0,	3.499,	0.694,	10.085,	0.293,	156.1,	7.001,	0.876,	13.51,	1.261,	1.0,	0.0
6.0,	10.628,	1.341,	11.005,	6.666,	16.1,	6.001,	1.15,	24.31,	0.361,	1.0,	0.0
6.0,	13.889,	2.421,	11.532,	9.403,	120.1,	0.501,	1.753,	28.81,	1.221,	1.0,	0.0
6.0,	1.467,	0.338,	4.423,	3.526,	140.1,	1.001,	1.726,	6.31,	0.421,	2.163,	7.604
6.0,	9.238,	4.317,	14.95,	6.4,	100.1,	8.001,	1.287,	14.41,	0.621,	1.347,	3.224
6.0,	9.3,	3.848,	18.219,	12.766,	192.1,	4.001,	1.597,	14.41,	0.501,	1.952,	3.552
6.0,	11.954,	7.119,	7.671,	1.123,	160.1,	4.501,	0.782,	24.31,	1.101,	1.0,	0.0
6.0,	7.739,	0.902,	3.064,	2.288,	164.1,	0.001,	1.233,	28.81,	0.781,	1.0,	0.0
6.0,	14.464,	3.994,	16.083,	2.515,	84.1,	7.001,	0.726,	20.71,	1.861,	1.014,	3.011
6.0,	7.749,	3.657,	18.895,	8.258,	112.1,	7.501,	0.634,	22.51,	1.021,	2.82,	3.54
6.0,	2.191,	0.296,	5.795,	0.525,	120.1,	0.001,	0.173,	29.71,	1.061,	1.0,	0.0
6.0,	14.21,	5.305,	4.263,	1.298,	132.1,	0.001,	1.757,	9.01,	0.061,	1.0,	0.0
6.0,	16.062,	5.628,	17.435,	5.09,	72.1,	7.501,	0.443,	17.11,	0.321,	1.0,	5.438
6.0,	7.853,	1.971,	16.491,	2.763,	88.1,	0.501,	0.551,	9.01,	0.681,	5.458,	5.921
6.0,	19.959,	3.959,	5.247,	2.275,	108.1,	1.001,	0.55,	6.31,	0.901,	1.0,	0.0
6.0,	19.661,	0.546,	16.673,	6.545,	32.1,	5.501,	0.391,	10.81,	0.201,	1.0,	0.0
6.0,	0.171,	0.008,	7.369,	0.028,	8.1,	2.001,	0.125,	15.31,	0.801,	1.0,	0.0
6.0,	15.36,	12.164,	16.673,	1.704,	16.1,	6.001,	0.417,	19.81,	1.401,	1.0,	0.0
6.0,	6.586,	1.911,	18.983,	2.915,	196.1,	9.501,	1.012,	28.81,	0.281,	3.169,	5.86
6.0,	2.871,	0.684,	7.921,	0.84,	144.1,	9.501,	1.655,	21.61,	1.421,	1.0,	0.0
6.0,	17.207,	12.906,	6.295,	5.821,	40.1,	0.001,	0.331,	15.31,	0.501,	1.0,	0.0
6.0,	3.991,	3.403,	17.43,	1.758,	188.1,	1.001,	1.091,	22.51,	1.161,	2.662,	4.577
6.0,	15.558,	0.216,	8.78,	1.468,	60.1,	2.001,	0.904,	0.01,	0.361,	1.0,	0.0
6.0,	11.515,	6.909,	12.499,	7.683,	48.1,	1.001,	0.642,	0.01,	1.701,	1.0,	0.0
6.0,	19.246,	9.36,	8.399,	1.229,	92.1,	6.501,	0.248,	16.21,	1.481,	1.0,	0.0
6.0,	12.985,	0.788,	6.948,	3.919,	120.1,	1.501,	1.864,	19.81,	0.641,	1.0,	0.0
6.0,	3.193,	1.806,	11.139,	7.013,	160.1,	1.001,	0.473,	0.01,	1.901,	11.201,	4.207
6.0,	1.729,	0.151,	3.169,	0.866,	144.1,	3.001,	0.414,	26.11,	1.721,	4.986,	12.167
6.0,	12.677,	8.335,	18.272,	11.371,	32.1,	2.501,	0.126,	9.01,	0.981,	1.12,	5.896
6.0,	3.784,	2.823,	13.912,	12.327,	116.1,	6.501,	1.209,	27.01,	0.241,	1.908,	5.363
6.0,	4.234,	3.306,	5.936,	1.769,	116.1,	7.001,	1.348,	15.31,	0.221,	1.0,	0.0
6.0,	11.418,	5.936,	5.603,	4.633,	144.1,	7.001,	1.084,	14.41,	1.301,	1.0,	0.0
6.0,	17.618,	2.077,	17.03,	5.986,	88.1,	8.501,	1.839,	25.21,	0.141,	1.0,	0.0
6.0,	15.369,	3.977,	12.498,	10.516,	52.1,	2.001,	0.982,	1.81,	0.381,	1.0,	0.0
6.0,	16.218,	2.52,	8.095,	5.109,	196.1,	2.001,	0.076,	24.31,	0.961,	1.0,	0.0
6.0,	10.184,	5.649,	11.602,	10.702,	104.1,	0.001,	0.233,	16.21,	1.441,	1.0,	0.0
6.0,	17.314,	6.321,	16.737,	0.971,	140.1,	3.501,	0.148,	7.21,	0.221,	1.0,	0.0
6.0,	12.26,	11.506,	9.969,	3.611,	32.1,	6.501,	1.92,	7.21,	1.881,	1.0,	0.0
6.0,	3.732,	0.191,	5.694,	0.235,	144.1,	7.501,	0.249,	29.71,	0.801,	0.936,	25.762
6.0,	19.592,	12.172,	17.72,	13.213,	36.1,	2.001,	0.126,	27.01,	0.061,	1.0,	0.0
6.0,	5.014,	0.578,	15.844,	4.303,	124.1,	6.001,	0.704,	18.01,	1.981,	10.813,	4.378
6.0,	18.504,	13.835,	16.736,	4.213,	88.1,	0.001,	0.508,	20.71,	1.281,	1.0,	0.0
6.0,	11.579,	1.485,	5.223,	0.307,	156.1,	0.001,	1.219,	29.71,	0.661,	1.0,	0.0
6.0,	3.515,	0.122,	15.35,	0.475,	188.1,	9.501,	0.739,	1.81,	0.821,	1.0,	0.0
6.0,	16.108,	1.8,	5.986,	0.629,	172.1,	2.001,	0.832,	0.91,	0.361,	1.0,	0.0
6.0,	13.727,	2.714,	19.245,	2.301,	0.1,	3.001,	1.509,	8.11,	0.001,	1.0,	0.0
6.0,	8.993,	0.304,	7.018,	6.487,	136.1,	9.501,	0.49,	7.21,	1.101,	1.0,	0.0
6.0,	6.39,	1.02,	12.956,	4.193,	188.1,	2.501,	0.62,	23.41,	1.221,	7.848,	4.625
6.0,	5.437,	1.775,	5.764,	5.352,	40.1,	4.501,	1.216,	24.31,	1.441,	1.0,	0.0
6.0,	13.023,	0.845,	9.76,	4.201,	96.1,	3.501,	0.589,	5.41,	0.921,	1.0,	0.0
6.0,	16.385,	10.152,	12.53,	11.019,	40.1,	0.001,	0.157,	0.91,	1.021,	1.0,	0.0
6.0,	1.874,	0.183,	8.716,	1.906,	184.1,	9.001,	0.48,	17.11,	1.921,	16.78,	8.855
6.0,	9.659,	8.449,	11.28,	7.478,	120.1,	9.001,	1.5,	20.71,	0.541,	1.0,	0.0
6.0,	19.035,	11.289,	14.266,	3.49,	56.1,	4.501,	0.738,	3.61,	1.381,	1.0,	0.0
6.0,	9.974,	1.259,	11.647,	2.953,	16.1,	0.501,	1.404,	18.91,	1.001,	1.0,	0.0
6.0,	7.211,	1.287,	9.326,	1.025,	20.1,	4.001,	1.482,	1.81,	0.481,	1.0,	0.0
6.0,	17.9,	0.22,	18.975,	6.279,	44.1,	2.001,	0.598,	28.81,	1.801,	1.168,	7.204
6.0,	13.633,	0.195,	7.425,	0.062,	156.1,	2.001,	0.555,	9.01,	0.721,	1.0,	0.0
6.0,	6.631,	6.386,	18.294,	3.54,	60.1,	9.001,	0.824,	9.91,	1.081,	2.101,	3.049
6.0,	3.811,	1.842,	18.946,	1.702,	124.1,	5.501,	0.801,	2.71,	1.581,	6.279,	3.934
6.0,	0.942,	0.176,	3.658,	2.99,	120.1,	7.501,	1.33,	24.31,	1.841,	4.543,	6.642
6.0,	8.485,	7.305,	7.845,	5.819,	60.1,	5.001,	1.507,	0.91,	1.601,	1.0,	0.0
6.0,	7.267,	3.399,	17.044,	4.396,	76.1,	6.501,	0.561,	16.21,	1.161,	2.992,	3.8
6.0,	10.009,	0.567,	9.896,	1.191,	24.1,	4.001,	0.601,	0.01,	0.141,	1.0,	0.0
6.0,	6.23,	4.095,	1.955,	1.521,	84.1,	3.001,	0.609,	19.81,	1.921,	1.0,	0.0
6.0,	1.922,	1.435,	5.303,	0.337,	116.1,	2.501,	1.888,	15.31,	0.821,	1.0,	0.0
6.0,	16.439,	1.752,	4.718,	0.728,	148.1,	2.501,	1.146,	1.81,	0.201,	1.0,	0.0
6.0,	14.819,	10.099,	6.684,	6.604,	28.1,	9.001,	1.392,	17.11,	1.821,	1.0,	0.0
6.0,	5.523,	4.192,	10.463,	9.468,	56.1,	3.001,	0.267,	14.41,	0.021,	1.034,	38.561
6.0,	11.24,	3.123,	14.537,	4.502,	188.1,	1.001,	1.472,	12.61,	0.901,	1.342,	3.442
6.0,	14.137,	9.224,	4.436,	2.132,	72.1,	7.001,	0.363,	15.31,	1.821,	1.0,	0.0
6.0,	10.631,	4.148,	13.75,	4.503,	36.1,	3.501,	1.184,	24.31,	1.941,	1.047,	2.19
6.0,	6.466,	0.243,	10.157,	0.528,	136.1,	9.501,	0.359,	20.71,	0.821,	2.466,	14.69
6.0,	9.652,	1.879,	19.568,	1.38,	16.1,	2.501,	1.826,	15.31,	0.761,	1.0,	0.0
6.0,	10.973,	9.513,	9.111,	1.604,	48.1,	2.001,	1.65,	28.81,	0.781,	1.0,	0.0
6.0,	14.322,	1.823,	10.316,	5.76,	24.1,	3.501,	0.316,	14.41,	0.641,	1.0,	0.0
6.0,	11.905,	8.263,	11.772,	1.173,	168.1,	4.501,	1.55,	1.81,	0.301,	1.0,	0.0
6.0,	2.923,	0.604,	6.362,	2.482,	0.1,	2.001,	1.51,	24.31,	0.701,	1.0,	0.0
6.0,	0.514,	0.114,	10.952,	1.932,	152.1,	7.501,	0.813,	8.11,	0.341,	15.969,	13.568
6.0,	1.902,	1.413,	5.482,	0.569,	192.1,	4.501,	0.241,	7.21,	0.961,	5.563,	10.687
6.0,	7.057,	4.157,	6.383,	3.844,	60.1,	6.001,	0.147,	5.41,	1.681,	1.0,	0.0
6.0,	4.116,	0.405,	2.592,	2.161,	144.1,	3.501,	0.958,	17.11,	1.901,	1.0,	0.0
6.0,	13.51,	0.46,	8.199,	0.407,	144.1,	4.001,	0.714,	2.71,	0.861,	1.0,	0.0
6.0,	8.203,	0.879,	4.63,	0.553,	28.1,	4.001,	1.535,	0.91,	0.861,	1.0,	0.0
6.0,	3.316,	2.489,	9.557,	0.781,	172.1,	1.001,	1.73,	2.71,	0.021,	0.379,	34.08
6.0,	3.609,	1.175,	19.251,	1.48,	52.1,	5.501,	0.491,	27.01,	1.881,	8.648,	4.916
6.0,	1.913,	0.342,	1.492,	0.833,	116.1,	6.001,	1.008,	10.81,	1.281,	1.0,	0.0
6.0,	0.174,	0.172,	15.12,	2.424,	112.1,	0.501,	0.213,	25.21,	1.861,	280.435,	12.746
6.0,	2.198,	0.075,	0.975,	0.35,	124.1,	5.001,	0.366,	4.51,	0.221,	1.0,	0.0
6.0,	3.161,	1.661,	19.686,	13.685,	176.1,	9.501,	1.422,	28.81,	0.341,	4.17,	4.282
6.0,	10.121,	0.749,	9.783,	6.893,	116.1,	0.501,	1.802,	10.81,	1.361,	1.0,	0.0
6.0,	13.954,	7.941,	18.047,	7.506,	20.1,	4.001,	0.18,	3.61,	0.901,	1.03,	4.403
6.0,	13.621,	4.753,	16.727,	5.038,	40.1,	0.001,	0.587,	22.51,	1.281,	1.0,	0.0
6.0,	11.136,	2.832,	3.547,	1.751,	184.1,	1.501,	1.576,	15.31,	1.401,	1.0,	0.0
6.0,	2.886,	2.569,	3.37,	2.54,	40.1,	9.501,	0.478,	13.51,	1.641,	1.0,	0.0
6.0,	15.844,	7.859,	17.617,	11.992,	48.1,	2.001,	1.392,	3.61,	0.541,	1.0,	0.0
6.0,	3.97,	0.066,	13.171,	5.708,	136.1,	7.501,	1.144,	15.31,	0.121,	7.514,	27.896
6.0,	2.83,	2.818,	17.622,	6.61,	52.1,	3.001,	1.062,	23.41,	0.681,	4.325,	3.149
6.0,	16.703,	6.334,	12.03,	9.13,	188.1,	9.001,	0.514,	12.61,	0.781,	1.0,	0.0
6.0,	5.763,	0.483,	4.59,	0.082,	16.1,	6.501,	0.217,	18.91,	0.521,	1.0,	0.0
6.0,	16.912,	10.166,	17.11,	5.842,	40.1,	9.001,	1.149,	2.71,	1.601,	1.0,	0.0
6.0,	2.878,	0.096,	13.385,	8.295,	156.1,	8.001,	0.841,	11.71,	1.121,	16.408,	11.169
6.0,	7.803,	5.928,	8.47,	0.759,	196.1,	3.501,	0.945,	27.01,	1.421,	1.0,	0.0
6.0,	15.995,	0.333,	10.073,	5.644,	92.1,	7.501,	0.272,	5.41,	0.201,	1.0,	0.0
6.0,	7.736,	6.144,	7.827,	3.231,	16.1,	6.001,	1.186,	26.11,	1.781,	1.0,	0.0
6.0,	4.878,	3.455,	4.137,	3.34,	68.1,	7.001,	0.896,	15.31,	0.741,	1.0,	0.0
6.0,	12.704,	0.493,	8.631,	4.065,	4.1,	0.501,	1.467,	9.01,	0.161,	1.0,	0.0
6.0,	12.515,	3.613,	12.374,	2.276,	168.1,	0.501,	1.138,	29.71,	1.381,	1.0,	0.0
6.0,	16.371,	8.968,	14.807,	1.731,	136.1,	9.501,	0.25,	13.51,	0.161,	1.0,	0.0
6.0,	13.261,	3.48,	6.397,	1.013,	56.1,	6.001,	1.598,	3.61,	1.001,	1.0,	0.0
6.0,	12.636,	6.898,	16.78,	1.712,	96.1,	5.001,	1.972,	2.71,	1.241,	1.0,	0.0
6.0,	19.07,	6.106,	11.362,	1.178,	64.1,	4.501,	0.621,	6.31,	0.461,	1.0,	0.0
6.0,	9.116,	6.392,	3.978,	1.34,	44.1,	9.501,	1.394,	20.71,	0.821,	1.0,	0.0
6.0,	10.245,	1.77,	6.828,	3.353,	156.1,	7.501,	1.324,	29.71,	1.341,	1.0,	0.0
6.0,	5.95,	4.743,	6.161,	5.976,	176.1,	9.501,	1.322,	25.21,	0.001,	1.0,	0.0
6.0,	17.604,	0.248,	10.883,	0.263,	168.1,	2.501,	0.813,	23.41,	1.581,	1.0,	0.0
6.0,	6.769,	0.732,	2.768,	0.596,	120.1,	5.501,	1.612,	18.91,	1.781,	1.0,	0.0
6.0,	13.203,	0.824,	17.535,	2.874,	152.1,	0.501,	1.638,	2.71,	0.801,	1.005,	5.204
6.0,	7.896,	0.643,	8.57,	2.032,	116.1,	2.501,	1.763,	23.41,	0.121,	1.0,	0.0
6.0,	17.49,	0.385,	13.374,	0.372,	196.1,	5.501,	0.93,	28.81,	1.021,	1.0,	0.0
6.0,	3.531,	0.967,	15.419,	1.158,	120.1,	6.501,	0.664,	0.91,	0.881,	4.608,	5.91
6.0,	3.411,	2.926,	10.779,	7.134,	180.1,	7.501,	1.609,	1.81,	1.361,	3.45,	2.131
6.0,	1.63,	0.095,	4.699,	0.242,	76.1,	9.501,	1.358,	5.41,	0.701,	1.0,	0.0
6.0,	18.3,	0.887,	2.598,	1.48,	32.1,	3.001,	0.698,	22.51,	0.221,	1.0,	0.0
6.0,	3.851,	2.33,	8.382,	1.613,	88.1,	6.501,	0.089,	8.11,	1.501,	2.914,	12.678
6.0,	16.342,	1.231,	6.169,	4.295,	176.1,	0.001,	1.116,	9.91,	1.061,	1.0,	0.0
6.0,	3.842,	0.47,	15.8,	7.971,	156.1,	4.001,	1.951,	27.01,	1.781,	9.659,	3.399
6.0,	1.122,	0.84,	5.22,	1.032,	88.1,	0.001,	1.515,	14.41,	1.701,	1.0,	0.0
6.0,	17.039,	8.582,	11.576,	4.211,	16.1,	8.501,	0.417,	29.71,	0.721,	1.0,	0.0
6.0,	14.586,	0.21,	11.153,	2.952,	148.1,	3.501,	0.318,	4.51,	0.981,	1.0,	0.0
6.0,	14.196,	0.186,	10.855,	3.969,	12.1,	0.001,	1.602,	18.01,	0.361,	1.0,	0.0
6.0,	7.267,	3.927,	9.913,	2.177,	20.1,	0.501,	1.319,	0.91,	0.401,	1.0,	0.0
6.0,	8.627,	4.322,	11.157,	8.468,	44.1,	7.001,	0.129,	27.01,	0.001,	1.0,	698.03
6.0,	5.6,	0.379,	11.76,	0.094,	28.1,	1.001,	1.88,	5.41,	0.481,	1.0,	0.0
6.0,	8.26,	2.465,	17.346,	11.466,	48.1,	9.001,	0.297,	26.11,	0.061,	1.093,	16.063
6.0,	7.873,	6.159,	5.149,	3.953,	164.1,	3.001,	0.38,	17.11,	1.161,	1.0,	0.0
6.0,	2.852,	0.725,	5.064,	0.175,	92.1,	9.001,	0.018,	28.81,	0.181,	3.106,	80.44
6.0,	6.543,	2.441,	15.955,	10.04,	164.1,	5.001,	0.609,	18.01,	0.721,	3.635,	4.457
6.0,	5.12,	1.734,	7.813,	2.365,	156.1,	7.501,	0.522,	7.21,	0.561,	2.043,	6.451
6.0,	10.968,	0.347,	5.869,	1.347,	160.1,	1.001,	1.03,	27.91,	1.621,	1.0,	0.0
6.0,	0.663,	0.61,	18.971,	8.573,	0.1,	1.001,	0.37,	19.81,	1.401,	1.0,	0.0
6.0,	10.168,	1.076,	15.075,	4.697,	84.1,	3.001,	0.939,	27.01,	0.381,	2.073,	6.084
6.0,	5.841,	0.515,	16.835,	1.485,	100.1,	5.501,	0.711,	20.71,	1.481,	6.317,	5.739
6.0,	18.689,	6.298,	16.189,	3.554,	144.1,	3.501,	0.061,	0.91,	0.661,	1.0,	0.0
6.0,	15.192,	0.219,	4.052,	0.256,	84.1,	2.501,	1.479,	19.81,	1.821,	1.0,	0.0
6.0,	3.983,	1.206,	9.343,	3.189,	148.1,	7.001,	0.045,	7.21,	0.101,	2.322,	38.083
6.0,	8.303,	0.862,	9.46,	3.347,	88.1,	0.501,	0.948,	17.11,	0.681,	1.049,	5.279
6.0,	8.464,	1.093,	9.188,	4.495,	104.1,	2.501,	1.449,	21.61,	1.381,	0.962,	2.801
6.0,	8.574,	0.481,	10.803,	1.173,	192.1,	8.501,	1.918,	12.61,	1.721,	1.0,	0.0
6.0,	16.345,	1.445,	18.623,	2.566,	8.1,	4.001,	1.09,	28.81,	0.821,	1.0,	0.0
6.0,	18.038,	0.354,	17.836,	1.175,	176.1,	1.001,	1.08,	7.21,	0.121,	1.0,	0.0
6.0,	10.599,	1.577,	7.944,	1.426,	20.1,	5.501,	0.822,	1.81,	0.921,	1.0,	0.0
6.0,	5.005,	0.658,	1.354,	0.596,	80.1,	3.001,	0.967,	13.51,	1.441,	1.0,	0.0
6.0,	7.336,	0.237,	1.435,	0.104,	148.1,	4.001,	0.527,	2.71,	1.601,	1.0,	0.0
6.0,	11.481,	0.353,	5.539,	1.885,	128.1,	1.501,	0.633,	11.71,	1.861,	1.0,	0.0
6.0,	3.494,	0.171,	16.249,	0.913,	68.1,	4.001,	1.154,	3.61,	0.301,	1.0,	0.0
6.0,	2.39,	1.461,	9.829,	1.35,	56.1,	5.501,	0.94,	25.21,	0.761,	1.737,	6.253
6.0,	10.412,	2.644,	13.12,	4.411,	112.1,	4.001,	1.379,	0.91,	1.081,	1.267,	2.982
6.0,	9.256,	0.607,	3.086,	0.875,	140.1,	5.001,	1.048,	3.61,	0.321,	1.0,	0.0
6.0,	5.194,	1.276,	0.989,	0.884,	152.1,	5.001,	0.118,	24.31,	0.661,	1.0,	0.0
6.0,	2.888,	0.858,	13.431,	0.869,	40.1,	8.001,	0.855,	5.41,	0.641,	0.978,	7.99
6.0,	2.678,	0.346,	15.394,	1.094,	188.1,	2.001,	1.515,	24.31,	1.601,	1.0,	0.0
6.0,	2.767,	0.494,	11.378,	0.411,	36.1,	8.501,	0.062,	5.41,	0.681,	8.568,	24.817
6.0,	11.87,	8.743,	5.925,	5.827,	60.1,	5.501,	0.673,	0.01,	0.121,	1.0,	0.0
6.0,	5.16,	5.044,	10.835,	0.974,	100.1,	7.501,	1.491,	26.11,	1.281,	1.0,	0.0
6.0,	16.989,	5.036,	11.998,	7.466,	156.1,	6.501,	1.827,	5.41,	0.781,	1.0,	0.0
6.0,	19.034,	7.954,	5.796,	5.509,	28.1,	3.501,	0.25,	5.41,	0.741,	1.0,	0.0
6.0,	4.316,	1.763,	16.764,	2.405,	148.1,	9.501,	1.32,	4.51,	0.401,	2.438,	4.901
6.0,	4.026,	3.606,	10.646,	2.229,	52.1,	6.001,	0.938,	20.71,	0.421,	1.564,	5.067
6.0,	1.109,	0.585,	13.282,	2.15,	12.1,	1.501,	1.903,	6.31,	0.181,	1.0,	0.0
6.0,	12.262,	9.128,	16.284,	12.453,	12.1,	4.001,	0.203,	23.41,	1.861,	0.994,	2.094
6.0,	10.415,	1.332,	18.492,	0.905,	4.1,	3.501,	0.877,	3.61,	1.541,	1.0,	0.0
6.0,	9.497,	1.549,	6.841,	6.763,	184.1,	0.001,	0.426,	2.71,	1.781,	1.0,	0.0
6.0,	2.759,	1.005,	4.335,	1.533,	28.1,	5.501,	1.401,	23.41,	0.361,	1.0,	0.0
6.0,	18.616,	9.985,	18.835,	2.374,	104.1,	7.001,	1.85,	18.01,	1.741,	1.0,	0.0
6.0,	7.105,	5.093,	12.223,	3.091,	32.1,	4.501,	1.34,	15.31,	0.441,	1.048,	3.608
6.0,	16.751,	11.586,	18.625,	1.902,	80.1,	0.501,	0.391,	7.21,	1.761,	0.962,	5.301
6.0,	12.332,	2.836,	18.815,	9.407,	12.1,	1.001,	1.086,	0.91,	0.921,	1.028,	2.792
6.0,	9.781,	2.319,	11.711,	6.685,	164.1,	3.501,	1.659,	27.01,	0.961,	1.165,	2.757
6.0,	16.697,	3.05,	13.03,	2.699,	116.1,	8.501,	0.787,	22.51,	1.081,	1.0,	0.0
6.0,	6.307,	3.015,	16.678,	3.435,	132.1,	5.001,	0.212,	9.91,	0.081,	2.358,	19.463
6.0,	4.781,	1.566,	19.662,	3.409,	124.1,	2.001,	0.354,	27.91,	1.321,	16.328,	5.743
6.0,	9.428,	1.214,	10.482,	4.026,	52.1,	1.501,	1.806,	15.31,	0.081,	1.0,	0.0
6.0,	9.832,	0.844,	4.02,	0.179,	152.1,	9.001,	1.306,	3.61,	1.121,	1.0,	0.0
6.0,	9.025,	4.975,	18.951,	6.975,	0.1,	4.001,	0.907,	0.91,	1.401,	1.0,	0.0
6.0,	6.64,	2.537,	5.877,	0.913,	184.1,	6.001,	0.749,	11.71,	0.741,	1.0,	0.0
6.0,	11.784,	9.214,	3.869,	3.267,	180.1,	2.501,	0.156,	0.01,	0.061,	1.0,	0.0
6.0,	14.897,	11.67,	12.37,	2.446,	64.1,	0.001,	1.22,	18.91,	1.441,	1.0,	0.0
6.0,	17.375,	4.432,	17.991,	4.009,	152.1,	2.501,	0.032,	8.11,	0.381,	1.016,	33.49
6.0,	8.94,	2.898,	11.264,	3.652,	176.1,	3.501,	0.835,	15.31,	1.941,	1.766,	3.393
6.0,	1.964,	0.065,	9.137,	1.1,	44.1,	5.001,	1.523,	26.11,	0.381,	1.0,	0.0
6.0,	14.796,	0.151,	18.171,	0.4,	144.1,	8.501,	1.586,	0.91,	1.601,	1.0,	0.0
6.0,	8.548,	2.145,	17.331,	1.485,	104.1,	3.501,	0.619,	0.01,	1.001,	3.852,	5.246
6.0,	15.182,	3.246,	14.036,	1.865,	96.1,	5.001,	0.866,	14.41,	1.601,	1.0,	0.0
6.0,	19.09,	3.779,	17.649,	7.159,	168.1,	0.001,	1.364,	8.11,	1.301,	1.0,	0.0
6.0,	7.038,	3.768,	14.779,	1.005,	100.1,	2.001,	1.072,	12.61,	1.101,	1.0,	0.0
6.0,	11.226,	4.527,	8.585,	6.907,	176.1,	2.001,	1.222,	0.01,	1.201,	1.0,	0.0
6.0,	8.489,	2.483,	13.737,	10.842,	48.1,	4.001,	1.664,	16.21,	0.281,	1.117,	4.347
6.0,	6.156,	1.247,	4.026,	2.145,	68.1,	5.001,	1.268,	11.71,	1.921,	1.0,	0.0
6.0,	18.792,	4.358,	3.939,	2.55,	136.1,	7.001,	0.109,	5.41,	0.161,	1.0,	0.0
6.0,	11.976,	1.816,	16.79,	5.477,	64.1,	2.001,	0.267,	27.91,	0.901,	2.184,	7.501
6.0,	14.597,	1.24,	9.193,	1.254,	116.1,	9.001,	1.258,	4.51,	1.421,	1.0,	0.0
6.0,	7.261,	3.92,	14.72,	13.677,	60.1,	7.001,	0.185,	3.61,	0.481,	1.296,	6.185
6.0,	13.551,	8.472,	3.089,	1.958,	84.1,	9.001,	1.201,	27.01,	0.081,	1.0,	0.0
6.0,	12.891,	6.75,	17.587,	7.327,	108.1,	0.001,	1.177,	7.21,	0.941,	1.0,	0.0
6.0,	8.074,	7.655,	8.559,	8.309,	28.1,	2.001,	0.557,	27.01,	1.801,	1.0,	0.0
6.0,	15.226,	1.441,	3.52,	0.672,	84.1,	6.501,	0.84,	0.91,	1.441,	1.0,	0.0
6.0,	5.952,	0.562,	6.461,	1.427,	28.1,	2.501,	1.725,	12.61,	0.661,	1.0,	0.0
6.0,	1.339,	0.698,	12.332,	1.065,	40.1,	9.501,	0.45,	20.71,	1.041,	6.143,	6.102
6.0,	19.617,	0.935,	14.129,	6.343,	156.1,	2.001,	1.149,	26.11,	0.581,	1.0,	0.0
6.0,	18.806,	0.936,	10.425,	8.615,	4.1,	4.001,	1.011,	9.01,	1.961,	1.0,	0.0
6.0,	18.626,	2.862,	10.325,	8.631,	180.1,	6.001,	0.14,	18.91,	0.781,	1.0,	0.0
6.0,	12.515,	1.534,	4.237,	1.003,	132.1,	0.001,	1.674,	15.31,	0.561,	1.0,	0.0
6.0,	11.723,	1.484,	1.924,	0.741,	168.1,	1.501,	1.097,	23.41,	1.141,	1.0,	0.0
6.0,	18.03,	4.149,	17.043,	7.86,	36.1,	6.001,	0.727,	4.51,	1.181,	1.0,	0.0
6.0,	16.258,	4.067,	5.504,	1.184,	100.1,	5.501,	1.027,	24.31,	0.821,	1.0,	0.0
6.0,	8.131,	5.457,	11.72,	1.083,	12.1,	9.001,	1.988,	0.91,	1.661,	1.0,	0.0
6.0,	12.304,	1.381,	7.199,	5.681,	196.1,	7.501,	1.217,	9.01,	0.321,	1.0,	0.0
6.0,	12.221,	6.643,	7.992,	7.042,	192.1,	2.001,	1.406,	13.51,	0.121,	1.0,	0.0
6.0,	18.985,	1.525,	4.15,	1.826,	48.1,	7.001,	0.359,	10.81,	1.801,	1.0,	0.0
6.0,	12.316,	1.231,	16.802,	5.376,	92.1,	0.501,	1.374,	17.11,	0.181,	1.18,	7.593
6.0,	11.791,	6.279,	2.926,	2.094,	196.1,	2.001,	0.47,	25.21,	1.861,	1.0,	0.0
6.0,	8.707,	0.886,	9.681,	3.441,	28.1,	6.001,	1.208,	15.31,	1.641,	1.0,	0.0
6.0,	12.912,	9.843,	7.158,	2.866,	68.1,	1.501,	1.124,	20.71,	0.061,	1.0,	0.0
6.0,	18.891,	8.172,	11.897,	5.552,	108.1,	8.501,	1.467,	22.51,	1.661,	1.0,	0.0
6.0,	5.031,	1.252,	18.498,	13.044,	72.1,	4.001,	1.327,	9.01,	1.921,	5.651,	2.393
6.0,	8.006,	0.088,	12.576,	3.81,	48.1,	4.501,	0.598,	13.51,	1.301,	4.774,	12.817
6.0,	4.809,	2.413,	9.11,	6.381,	100.1,	1.501,	0.416,	8.11,	0.361,	2.429,	7.637
6.0,	1.735,	1.532,	3.08,	0.503,	8.1,	8.501,	0.286,	4.51,	1.001,	1.0,	0.0
6.0,	0.809,	0.023,	2.44,	0.239,	52.1,	5.001,	0.395,	10.81,	0.041,	1.0,	0.0
6.0,	15.248,	11.129,	16.552,	9.85,	124.1,	4.501,	0.027,	26.11,	1.881,	1.019,	13.405
6.0,	11.292,	0.859,	6.489,	1.273,	156.1,	4.001,	0.3,	14.41,	1.761,	1.0,	0.0
6.0,	4.259,	0.463,	9.989,	6.502,	12.1,	0.001,	0.743,	18.91,	0.801,	1.0,	0.0
6.0,	5.467,	3.233,	10.023,	1.614,	48.1,	5.001,	0.153,	18.91,	1.661,	2.186,	8.499
6.0,	18.66,	0.461,	16.878,	0.934,	124.1,	8.501,	1.487,	18.91,	1.301,	1.0,	0.0
6.0,	17.512,	6.812,	6.716,	6.029,	108.1,	1.001,	1.493,	18.91,	1.641,	1.0,	0.0
6.0,	6.026,	2.521,	11.048,	6.397,	140.1,	4.501,	0.913,	24.31,	0.941,	2.527,	3.48
6.0,	5.694,	2.532,	6.993,	0.749,	132.1,	4.001,	0.451,	24.31,	1.521,	1.214,	7.132
6.0,	8.917,	0.042,	5.412,	0.127,	12.1,	3.501,	0.825,	13.51,	0.461,	1.0,	0.0
6.0,	19.238,	13.25,	2.137,	1.982,	8.1,	0.501,	1.077,	9.01,	0.561,	1.0,	0.0
6.0,	7.679,	0.096,	10.476,	4.134,	76.1,	7.001,	0.415,	6.31,	1.081,	3.3,	13.699
6.0,	18.037,	2.419,	15.295,	12.903,	44.1,	5.501,	1.093,	20.71,	0.541,	1.0,	0.0
6.0,	8.146,	0.649,	14.014,	2.051,	116.1,	6.001,	1.437,	29.71,	1.761,	1.809,	4.92
6.0,	8.437,	0.143,	14.074,	1.317,	8.1,	5.501,	0.253,	28.81,	1.541,	2.983,	13.387
6.0,	2.012,	0.231,	9.358,	1.146,	28.1,	3.001,	1.836,	13.51,	1.821,	1.0,	0.0
6.0,	12.818,	0.662,	10.21,	1.391,	116.1,	7.001,	0.056,	1.81,	1.561,	1.0,	0.0
6.0,	18.247,	1.112,	16.149,	4.319,	116.1,	5.501,	1.453,	10.81,	0.241,	1.0,	0.0
6.0,	8.327,	0.486,	12.346,	0.583,	108.1,	1.001,	0.585,	4.51,	1.401,	1.0,	0.0
6.0,	15.834,	0.625,	16.02,	13.321,	140.1,	0.001,	1.461,	0.91,	0.901,	1.0,	0.0
6.0,	4.51,	0.095,	2.894,	0.232,	20.1,	0.001,	1.2,	25.21,	0.461,	1.0,	0.0
6.0,	6.55,	5.063,	8.935,	7.298,	180.1,	9.001,	1.247,	18.01,	0.661,	1.125,	2.896
6.0,	8.42,	1.599,	12.136,	1.415,	56.1,	6.001,	0.655,	9.91,	1.461,	1.678,	5.243
6.0,	7.003,	4.262,	19.321,	0.779,	120.1,	7.501,	0.46,	23.41,	1.561,	2.682,	7.147
6.0,	4.17,	0.98,	19.396,	13.778,	4.1,	3.001,	1.43,	23.41,	0.081,	1.067,	11.262
6.0,	12.946,	6.223,	15.501,	0.884,	60.1,	4.001,	1.195,	20.71,	0.761,	1.0,	0.0
6.0,	16.897,	5.66,	15.283,	12.781,	60.1,	6.501,	1.232,	1.81,	1.121,	1.0,	0.0
6.0,	4.458,	0.078,	14.089,	3.371,	8.1,	5.501,	1.274,	7.21,	1.561,	3.088,	12.09
6.0,	8.521,	2.619,	2.208,	0.65,	24.1,	3.001,	0.358,	23.41,	1.201,	1.0,	0.0
6.0,	2.007,	1.727,	12.496,	0.242,	44.1,	8.501,	0.43,	0.01,	0.081,	1.0,	0.0
6.0,	15.649,	12.5,	5.464,	1.751,	88.1,	6.001,	1.432,	9.91,	1.661,	1.0,	0.0
6.0,	12.587,	0.951,	17.647,	0.327,	20.1,	7.501,	0.841,	9.91,	0.881,	1.0,	0.0
6.0,	7.867,	0.355,	4.955,	2.922,	88.1,	8.501,	0.323,	15.31,	0.141,	1.0,	0.0
6.0,	12.837,	3.78,	15.37,	2.472,	192.1,	2.501,	1.444,	11.71,	1.281,	1.034,	3.248
6.0,	16.11,	1.94,	11.604,	11.155,	124.1,	0.001,	0.688,	21.61,	1.821,	1.0,	0.0
6.0,	4.669,	4.6,	7.336,	0.786,	0.1,	7.501,	1.717,	24.31,	0.341,	1.0,	0.0
6.0,	2.464,	0.61,	11.46,	3.032,	56.1,	2.501,	0.983,	5.41,	0.061,	2.218,	17.874
6.0,	13.59,	13.366,	17.577,	2.136,	64.1,	5.001,	1.922,	0.01,	1.081,	1.0,	0.0
6.0,	14.747,	1.613,	16.008,	4.449,	72.1,	1.501,	1.211,	27.91,	0.401,	1.0,	0.0
6.0,	19.639,	0.741,	15.643,	7.723,	8.1,	6.501,	0.665,	27.91,	0.041,	1.0,	0.0
6.0,	17.289,	2.269,	5.592,	2.717,	140.1,	2.001,	0.825,	13.51,	0.861,	1.0,	0.0
6.0,	12.074,	4.066,	14.828,	7.219,	180.1,	8.001,	1.873,	9.01,	0.441,	1.058,	3.165
6.0,	9.632,	2.215,	13.884,	7.349,	12.1,	2.501,	0.491,	10.81,	1.261,	1.159,	3.602
6.0,	10.383,	0.234,	11.006,	1.248,	28.1,	1.001,	1.116,	18.91,	1.921,	1.0,	0.0
6.0,	2.848,	2.839,	13.245,	9.904,	36.1,	2.501,	1.915,	18.01,	0.601,	1.796,	2.953
6.0,	4.534,	2.356,	14.329,	2.751,	112.1,	9.501,	1.149,	19.81,	0.061,	1.295,	15.343
6.0,	18.209,	5.716,	11.256,	8.014,	4.1,	6.501,	0.409,	19.81,	0.261,	1.0,	0.0
6.0,	18.22,	2.879,	8.218,	1.412,	12.1,	8.501,	1.73,	10.81,	1.781,	1.0,	0.0
6.0,	6.005,	2.637,	9.434,	1.899,	124.1,	5.501,	0.147,	21.61,	0.481,	2.105,	12.643
6.0,	17.508,	4.392,	13.389,	0.825,	20.1,	0.501,	1.538,	2.71,	1.521,	1.0,	0.0
6.0,	9.632,	8.689,	13.14,	3.081,	128.1,	5.501,	0.072,	27.91,	1.801,	1.33,	11.986
6.0,	12.55,	1.36,	3.655,	0.373,	80.1,	3.501,	0.071,	7.21,	0.661,	1.0,	0.0
6.0,	6.267,	0.441,	11.872,	5.284,	172.1,	9.501,	0.27,	0.01,	1.321,	5.139,	8.132
6.0,	14.522,	1.939,	2.449,	0.666,	52.1,	3.001,	0.559,	6.31,	1.541,	1.0,	0.0
6.0,	17.913,	2.165,	12.902,	1.798,	148.1,	8.501,	0.829,	26.11,	1.861,	1.0,	0.0
6.0,	2.957,	0.878,	2.924,	2.423,	28.1,	7.501,	0.308,	27.01,	0.441,	1.0,	0.0
6.0,	4.686,	4.632,	16.349,	0.945,	180.1,	6.501,	1.849,	18.01,	1.281,	1.0,	0.0
6.0,	19.015,	7.685,	4.522,	1.611,	172.1,	1.001,	1.302,	18.91,	1.921,	1.0,	0.0
6.0,	19.84,	10.334,	13.742,	4.74,	180.1,	5.501,	1.147,	24.31,	0.501,	1.0,	0.0
6.0,	14.307,	7.327,	10.941,	4.702,	164.1,	7.001,	1.639,	27.01,	1.461,	1.0,	0.0
6.0,	10.386,	2.91,	5.01,	4.44,	116.1,	0.001,	1.022,	11.71,	1.561,	1.0,	0.0
6.0,	2.889,	2.384,	4.539,	3.083,	168.1,	7.001,	0.126,	0.91,	0.681,	1.605,	10.855
6.0,	8.943,	5.138,	11.268,	7.618,	100.1,	4.501,	0.687,	23.41,	1.841,	1.169,	2.735
6.0,	11.686,	1.392,	7.642,	5.12,	172.1,	8.001,	0.971,	17.11,	1.961,	1.0,	0.0
6.0,	10.329,	0.991,	13.358,	0.311,	124.1,	8.001,	0.573,	27.01,	0.401,	1.0,	0.0
6.0,	8.087,	3.947,	19.719,	8.914,	188.1,	3.001,	0.589,	19.81,	0.341,	3.25,	6.289
6.0,	15.915,	7.835,	11.691,	7.244,	192.1,	2.501,	1.133,	7.21,	1.701,	1.0,	0.0
6.0,	8.168,	0.651,	10.293,	0.15,	152.1,	2.501,	1.678,	4.51,	0.181,	1.0,	0.0
6.0,	11.972,	1.636,	10.152,	3.436,	48.1,	8.501,	0.303,	29.71,	1.881,	1.0,	0.0
6.0,	12.276,	2.999,	10.864,	6.298,	168.1,	7.001,	0.071,	10.81,	1.481,	1.0,	0.0
6.0,	18.489,	6.512,	4.215,	4.026,	72.1,	2.501,	1.204,	5.41,	0.661,	1.0,	0.0
6.0,	11.254,	1.162,	5.522,	4.271,	80.1,	1.501,	0.285,	26.11,	1.541,	1.0,	0.0
6.0,	12.859,	5.206,	17.543,	7.719,	72.1,	7.001,	1.354,	9.91,	1.201,	1.145,	2.205
6.0,	11.864,	3.107,	15.755,	7.288,	12.1,	6.501,	1.59,	27.91,	0.221,	1.0,	0.0
6.0,	8.815,	2.836,	2.851,	1.3,	96.1,	8.501,	0.12,	4.51,	0.921,	1.0,	0.0
6.0,	12.285,	3.916,	5.188,	1.55,	128.1,	5.001,	0.735,	8.11,	0.621,	1.0,	0.0
6.0,	6.586,	3.48,	13.829,	1.234,	12.1,	9.001,	1.917,	15.31,	0.561,	1.0,	0.0
6.0,	17.587,	0.251,	12.92,	4.263,	20.1,	9.501,	0.931,	10.81,	1.961,	1.0,	0.0
6.0,	12.195,	7.112,	4.906,	4.564,	8.1,	0.501,	0.265,	12.61,	0.341,	1.0,	0.0
6.0,	4.381,	1.472,	19.132,	0.565,	12.1,	7.501,	1.591,	21.61,	0.741,	1.0,	0.0
6.0,	0.708,	0.038,	1.797,	0.803,	136.1,	3.001,	0.995,	21.61,	1.061,	1.0,	0.0
6.0,	9.584,	2.366,	6.639,	1.964,	164.1,	9.501,	1.835,	10.81,	0.701,	1.0,	0.0
6.0,	18.385,	3.494,	8.869,	4.08,	4.1,	0.501,	1.893,	15.31,	0.641,	1.0,	0.0
6.0,	15.172,	10.086,	19.117,	2.729,	192.1,	7.001,	0.589,	23.41,	1.141,	1.316,	4.09
6.0,	6.492,	3.362,	4.246,	1.192,	16.1,	6.501,	1.374,	23.41,	1.221,	1.0,	0.0
6.0,	16.105,	0.157,	15.567,	0.646,	80.1,	2.501,	1.017,	0.91,	0.881,	1.0,	0.0
6.0,	10.459,	6.829,	4.011,	2.538,	104.1,	2.001,	0.263,	13.51,	0.341,	1.0,	0.0
6.0,	17.129,	1.027,	8.698,	2.32,	124.1,	6.001,	0.346,	20.71,	0.181,	1.0,	0.0
6.0,	13.203,	7.195,	10.303,	9.066,	84.1,	0.501,	1.913,	0.91,	1.821,	1.0,	0.0
6.0,	19.24,	9.645,	15.014,	5.643,	112.1,	1.501,	1.588,	19.81,	0.681,	1.0,	0.0
6.0,	5.571,	0.277,	9.293,	0.221,	72.1,	9.001,	0.457,	26.11,	0.161,	1.0,	0.0
6.0,	18.756,	7.36,	15.905,	1.565,	80.1,	3.001,	0.67,	7.21,	1.201,	1.0,	0.0
6.0,	13.53,	3.916,	8.848,	2.421,	180.1,	9.501,	1.7,	10.81,	1.981,	1.0,	0.0
6.0,	8.659,	4.506,	11.813,	5.984,	188.1,	7.001,	1.49,	5.41,	1.141,	1.324,	2.5
6.0,	17.555,	1.076,	19.519,	1.226,	184.1,	9.501,	0.701,	17.11,	0.481,	1.175,	6.999
6.0,	15.722,	4.323,	13.915,	5.591,	116.1,	9.501,	0.105,	15.31,	0.241,	1.0,	0.0
6.0,	6.01,	5.974,	13.082,	2.151,	4.1,	1.001,	1.895,	16.21,	1.241,	1.0,	0.0
6.0,	4.555,	0.234,	5.19,	0.179,	80.1,	0.501,	1.048,	3.61,	0.241,	1.0,	0.0
6.0,	1.864,	1.083,	1.196,	1.047,	32.1,	6.001,	1.326,	19.81,	1.341,	1.0,	0.0
6.0,	7.566,	0.099,	11.886,	0.673,	24.1,	4.501,	1.548,	0.01,	1.261,	1.0,	0.0
6.0,	18.317,	2.313,	11.754,	2.77,	160.1,	3.501,	0.101,	27.01,	0.901,	1.0,	0.0
6.0,	18.828,	8.012,	18.2,	9.839,	180.1,	0.001,	0.725,	3.61,	1.081,	1.0,	0.0
6.0,	11.796,	0.814,	12.214,	0.753,	120.1,	1.001,	0.295,	15.31,	1.521,	1.117,	9.368
6.0,	4.479,	0.214,	2.718,	2.232,	188.1,	0.001,	0.552,	15.31,	1.681,	1.0,	0.0
6.0,	13.446,	8.753,	5.41,	4.94,	40.1,	1.501,	1.31,	27.91,	1.081,	1.0,	0.0
6.0,	8.611,	4.038,	9.348,	1.5,	108.1,	5.001,	0.488,	8.11,	0.961,	1.0,	0.0
6.0,	15.205,	4.028,	16.118,	7.892,	84.1,	2.001,	1.469,	11.71,	1.041,	1.0,	0.0
6.0,	7.996,	3.685,	5.539,	1.122,	64.1,	6.501,	1.588,	2.71,	0.901,	1.0,	0.0
6.0,	1.415,	0.313,	7.547,	3.749,	4.1,	9.001,	0.955,	22.51,	0.501,	1.474,	6.787
6.0,	13.465,	0.818,	4.701,	0.133,	40.1,	4.501,	1.533,	12.61,	0.961,	1.0,	0.0
6.0,	2.678,	0.215,	4.91,	0.239,	120.1,	9.001,	0.858,	16.21,	0.321,	1.0,	0.0
6.0,	17.75,	0.089,	15.376,	1.904,	96.1,	9.501,	0.494,	9.01,	1.121,	1.0,	0.0
6.0,	9.672,	0.548,	7.548,	0.769,	44.1,	3.001,	0.838,	27.91,	0.081,	1.0,	0.0
6.0,	13.85,	1.241,	15.78,	10.223,	80.1,	5.501,	0.194,	7.21,	1.961,	1.168,	7.131
6.0,	9.304,	3.318,	12.033,	6.727,	120.1,	8.001,	1.509,	3.61,	1.081,	1.157,	2.418
6.0,	5.845,	0.409,	3.547,	0.478,	96.1,	7.501,	0.137,	18.91,	0.401,	1.0,	0.0
6.0,	2.175,	0.27,	13.544,	0.249,	36.1,	8.001,	0.974,	17.11,	0.481,	1.0,	0.0
6.0,	19.533,	2.767,	13.529,	1.044,	180.1,	0.501,	0.611,	18.01,	1.541,	1.0,	0.0
6.0,	18.09,	10.17,	15.021,	3.34,	176.1,	5.501,	1.653,	4.51,	1.941,	1.0,	0.0
6.0,	10.124,	3.803,	19.179,	3.76,	48.1,	0.501,	1.641,	18.91,	1.321,	1.004,	3.072
6.0,	14.769,	4.249,	18.609,	9.596,	100.1,	7.501,	0.692,	10.81,	0.421,	1.085,	4.462
6.0,	9.722,	1.57,	19.046,	5.477,	164.1,	2.501,	1.197,	15.31,	0.681,	4.203,	3.902
6.0,	13.899,	4.772,	5.247,	0.677,	104.1,	2.001,	1.777,	20.71,	0.781,	1.0,	0.0
6.0,	17.217,	2.155,	12.159,	6.81,	80.1,	0.001,	1.439,	12.61,	0.861,	1.0,	0.0
6.0,	6.55,	1.547,	12.009,	1.899,	100.1,	3.501,	1.271,	14.41,	0.861,	1.516,	5.046
6.0,	8.225,	3.845,	16.114,	6.04,	148.1,	7.001,	0.582,	29.71,	0.541,	2.224,	5.102
6.0,	2.486,	1.225,	7.497,	1.544,	108.1,	7.501,	1.447,	1.81,	0.421,	1.0,	0.0
6.0,	19.927,	4.824,	17.636,	4.77,	80.1,	3.001,	1.837,	12.61,	1.741,	1.0,	0.0
6.0,	12.15,	0.467,	10.753,	0.105,	128.1,	5.501,	0.241,	6.31,	0.581,	1.0,	0.0
6.0,	8.99,	7.521,	3.503,	1.11,	68.1,	1.001,	0.9,	28.81,	1.881,	1.0,	0.0
6.0,	16.842,	4.225,	18.727,	13.352,	136.1,	6.501,	0.394,	0.01,	0.121,	1.006,	9.534
6.0,	9.878,	0.585,	6.221,	2.554,	68.1,	6.501,	0.104,	1.81,	1.741,	1.0,	0.0
6.0,	3.666,	2.094,	7.698,	7.304,	44.1,	1.001,	1.124,	27.01,	1.261,	1.842,	3.113
6.0,	5.601,	2.626,	18.579,	4.975,	124.1,	7.501,	0.482,	11.71,	0.541,	4.385,	5.413
6.0,	19.618,	7.59,	4.17,	3.661,	20.1,	2.501,	1.553,	24.31,	1.961,	1.0,	0.0
6.0,	10.371,	4.639,	14.539,	4.196,	24.1,	8.001,	1.283,	3.61,	0.861,	1.004,	2.336
6.0,	3.856,	2.926,	5.407,	1.843,	160.1,	0.501,	1.296,	6.31,	1.341,	0.553,	4.336
6.0,	8.754,	2.919,	16.049,	0.814,	88.1,	0.501,	1.89,	1.81,	1.341,	1.0,	0.0
6.0,	18.076,	1.096,	12.28,	4.506,	48.1,	4.001,	0.603,	28.81,	1.021,	1.0,	0.0
6.0,	6.154,	2.44,	8.627,	2.256,	192.1,	6.501,	1.733,	2.71,	0.361,	0.993,	4.583
6.0,	4.091,	3.691,	3.543,	1.874,	32.1,	5.501,	0.859,	22.51,	1.561,	1.0,	0.0
6.0,	14.43,	13.467,	15.296,	3.808,	60.1,	9.001,	1.666,	18.91,	1.201,	1.0,	0.0
6.0,	15.664,	10.477,	17.417,	10.127,	196.1,	5.501,	1.001,	9.01,	0.101,	1.0,	8.493
6.0,	12.443,	7.948,	1.989,	1.69,	156.1,	3.001,	0.577,	28.81,	1.621,	1.0,	0.0
6.0,	6.92,	6.659,	13.11,	3.501,	8.1,	8.501,	0.015,	25.21,	1.021,	1.068,	3.821
6.0,	10.913,	0.173,	8.516,	7.463,	192.1,	6.501,	0.449,	9.91,	1.821,	1.0,	0.0
6.0,	11.98,	1.689,	8.298,	3.677,	28.1,	9.001,	1.599,	7.21,	1.181,	1.0,	0.0
6.0,	8.376,	7.002,	10.833,	8.823,	32.1,	5.501,	1.779,	0.01,	0.901,	1.0,	0.0
6.0,	6.922,	0.052,	6.543,	0.39,	12.1,	8.501,	0.325,	2.71,	1.401,	1.0,	0.0
6.0,	2.114,	1.073,	3.753,	1.425,	116.1,	2.001,	1.04,	2.71,	0.401,	1.094,	7.233
6.0,	13.926,	1.572,	13.77,	4.741,	76.1,	0.001,	0.423,	2.71,	0.961,	1.0,	0.0
6.0,	13.403,	3.549,	13.253,	11.772,	68.1,	4.001,	1.328,	27.01,	1.161,	1.0,	0.0
6.0,	18.314,	4.488,	6.014,	4.648,	164.1,	4.001,	0.79,	11.71,	1.401,	1.0,	0.0
6.0,	10.792,	0.076,	5.387,	0.184,	56.1,	2.501,	1.237,	9.01,	1.621,	1.0,	0.0
6.0,	9.465,	1.087,	13.269,	3.133,	52.1,	8.501,	0.608,	17.11,	0.901,	1.67,	5.197
6.0,	16.359,	8.877,	4.982,	4.282,	188.1,	0.501,	1.462,	8.11,	1.201,	1.0,	0.0
6.0,	14.009,	7.198,	10.932,	5.618,	24.1,	9.001,	0.192,	21.61,	1.341,	1.0,	0.0
6.0,	7.798,	1.611,	8.266,	2.03,	160.1,	3.501,	1.648,	15.31,	0.161,	1.0,	0.0
6.0,	11.428,	1.378,	16.472,	2.894,	12.1,	0.501,	1.662,	5.41,	1.541,	1.0,	0.0
6.0,	3.057,	0.687,	7.757,	3.666,	136.1,	9.501,	0.517,	0.01,	0.281,	3.51,	8.263
6.0,	17.245,	5.486,	14.319,	6.1,	40.1,	3.501,	1.858,	5.41,	1.861,	1.0,	0.0
6.0,	17.288,	0.665,	9.583,	1.759,	148.1,	6.501,	1.449,	22.51,	0.481,	1.0,	0.0
6.0,	7.972,	2.175,	12.163,	8.447,	108.1,	8.001,	1.613,	9.01,	1.801,	1.639,	2.234
6.0,	7.894,	0.548,	16.004,	9.288,	132.1,	5.001,	0.846,	16.21,	1.801,	6.122,	4.101
6.0,	11.157,	0.29,	17.527,	0.287,	64.1,	3.001,	0.148,	4.51,	0.541,	5.076,	23.614
6.0,	9.56,	4.11,	16.447,	1.885,	88.1,	4.501,	1.638,	19.81,	1.621,	0.858,	3.277
6.0,	7.306,	5.722,	1.553,	0.868,	148.1,	3.501,	0.542,	12.61,	1.001,	1.0,	0.0
6.0,	10.748,	6.718,	8.924,	0.785,	56.1,	8.001,	0.592,	14.41,	1.881,	1.0,	0.0
6.0,	14.222,	12.19,	5.631,	1.776,	112.1,	1.001,	1.368,	11.71,	1.141,	1.0,	0.0
6.0,	5.613,	0.845,	16.177,	2.145,	4.1,	2.001,	0.349,	25.21,	1.641,	3.138,	5.511
6.0,	8.437,	2.356,	11.829,	1.354,	80.1,	2.501,	1.35,	19.81,	0.481,	1.0,	0.0
6.0,	13.084,	9.968,	16.487,	3.647,	100.1,	3.001,	0.092,	15.31,	0.341,	1.148,	14.523
6.0,	10.716,	0.433,	12.208,	0.352,	120.1,	2.501,	0.736,	12.61,	0.881,	0.619,	3.609
6.0,	9.386,	1.938,	9.072,	1.512,	60.1,	8.501,	1.444,	22.51,	0.741,	1.0,	0.0
6.0,	14.374,	2.802,	9.956,	1.183,	80.1,	1.001,	1.144,	23.41,	1.981,	1.0,	0.0
6.0,	4.212,	3.422,	6.426,	1.569,	152.1,	1.501,	1.168,	14.41,	0.821,	0.879,	4.933
6.0,	4.41,	0.407,	2.726,	0.108,	16.1,	2.501,	1.979,	20.71,	0.181,	1.0,	0.0
6.0,	3.24,	1.165,	4.421,	1.031,	120.1,	1.501,	1.963,	27.01,	0.841,	1.0,	0.0
6.0,	14.187,	0.548,	11.78,	3.415,	148.1,	6.501,	1.117,	27.01,	0.201,	1.0,	0.0
6.0,	13.295,	8.94,	11.767,	10.439,	80.1,	1.501,	1.339,	18.91,	0.141,	1.0,	0.0
6.0,	2.782,	2.566,	7.061,	0.509,	12.1,	3.001,	1.636,	1.81,	0.381,	1.0,	0.0
6.0,	0.411,	0.19,	17.747,	8.218,	120.1,	9.501,	1.259,	29.71,	1.281,	29.766,	6.164
6.0,	17.905,	1.203,	13.154,	1.02,	196.1,	4.001,	0.206,	5.41,	0.201,	1.0,	0.0
6.0,	19.302,	3.506,	10.149,	4.306,	68.1,	5.501,	1.605,	15.31,	0.881,	1.0,	0.0
6.0,	19.049,	6.377,	17.229,	2.524,	156.1,	8.001,	0.022,	17.11,	0.001,	1.0,	0.0
6.0,	0.682,	0.156,	0.481,	0.085,	184.1,	6.501,	0.975,	28.81,	0.861,	1.0,	0.0
6.0,	3.473,	2.225,	9.582,	1.092,	116.1,	7.001,	1.522,	5.41,	1.761,	1.0,	0.0
6.0,	12.838,	0.193,	9.066,	0.391,	192.1,	9.001,	1.059,	27.91,	1.341,	1.0,	0.0
6.0,	4.813,	3.088,	3.536,	2.268,	96.1,	1.001,	1.78,	22.51,	1.801,	1.0,	0.0
6.0,	13.147,	6.404,	5.375,	2.794,	176.1,	0.501,	0.505,	26.11,	1.701,	1.0,	0.0
6.0,	4.037,	2.431,	5.66,	0.621,	12.1,	5.001,	0.927,	3.61,	0.901,	1.0,	0.0
6.0,	10.699,	7.133,	19.616,	3.164,	16.1,	4.501,	0.1,	10.81,	1.721,	1.376,	6.459
6.0,	8.116,	1.36,	17.043,	0.741,	192.1,	7.001,	1.318,	21.61,	1.741,	1.0,	0.0
6.0,	8.924,	0.51,	2.886,	0.181,	156.1,	1.001,	1.033,	25.21,	0.921,	1.0,	0.0
6.0,	2.342,	0.289,	7.771,	1.12,	12.1,	9.001,	1.804,	27.91,	0.861,	1.0,	0.0
6.0,	5.465,	0.723,	11.079,	3.594,	96.1,	9.001,	1.35,	21.61,	1.261,	2.943,	3.66
6.0,	3.419,	0.778,	19.654,	2.345,	20.1,	0.001,	1.989,	2.71,	1.701,	1.0,	0.0
6.0,	1.916,	0.524,	17.639,	3.014,	144.1,	7.001,	0.443,	2.71,	0.621,	22.66,	6.855
6.0,	5.621,	1.648,	14.862,	6.4,	88.1,	1.001,	1.851,	7.21,	1.721,	3.128,	2.421
6.0,	11.517,	3.725,	14.512,	11.771,	56.1,	5.501,	1.457,	16.21,	1.701,	1.043,	1.779
6.0,	15.712,	8.63,	1.934,	1.599,	56.1,	5.001,	0.741,	6.31,	0.221,	1.0,	0.0
6.0,	2.393,	1.762,	16.239,	1.089,	144.1,	7.001,	1.065,	11.71,	1.081,	0.904,	7.041
6.0,	10.037,	8.965,	6.819,	2.043,	56.1,	8.501,	1.345,	12.61,	1.641,	1.0,	0.0
6.0,	8.22,	0.402,	2.826,	2.728,	12.1,	3.501,	0.716,	25.21,	1.281,	1.0,	0.0
6.0,	5.061,	2.772,	18.608,	12.895,	152.1,	3.001,	0.686,	22.51,	1.241,	6.355,	3.32
6.0,	8.187,	0.393,	6.522,	4.712,	4.1,	0.001,	0.094,	27.91,	1.061,	1.0,	0.0
6.0,	7.996,	2.17,	10.909,	2.735,	68.1,	7.501,	1.728,	21.61,	1.601,	1.024,	2.536
6.0,	11.866,	5.487,	13.857,	11.942,	120.1,	4.501,	1.441,	27.91,	0.681,	1.005,	2.44
6.0,	9.417,	5.62,	15.709,	4.129,	40.1,	2.501,	1.844,	0.01,	0.101,	1.001,	8.559
6.0,	8.627,	6.493,	16.901,	1.324,	64.1,	7.001,	0.965,	14.41,	1.501,	1.134,	4.074
6.0,	8.991,	2.807,	11.041,	9.31,	56.1,	6.501,	0.354,	11.71,	0.901,	1.065,	4.3
6.0,	17.031,	12.297,	16.463,	8.354,	64.1,	1.001,	0.34,	28.81,	1.221,	1.0,	0.0
6.0,	4.616,	3.206,	13.304,	6.979,	12.1,	5.001,	0.453,	18.91,	0.801,	1.409,	3.395
6.0,	5.469,	2.326,	7.883,	0.688,	52.1,	2.501,	0.211,	29.71,	0.501,	1.947,	13.005
6.0,	17.056,	13.643,	19.918,	3.154,	124.1,	0.501,	0.333,	26.11,	0.961,	1.226,	6.403
6.0,	13.643,	8.099,	17.191,	2.503,	52.1,	9.501,	0.8,	22.51,	1.241,	1.011,	2.756
6.0,	11.329,	0.509,	17.798,	2.095,	88.1,	2.001,	0.956,	29.71,	1.981,	3.858,	4.931
6.0,	9.056,	1.082,	16.604,	3.263,	72.1,	5.001,	0.939,	8.11,	0.781,	3.11,	4.402
6.0,	10.104,	0.085,	14.563,	0.491,	16.1,	3.501,	1.409,	18.91,	1.141,	1.0,	0.0
6.0,	2.505,	0.533,	5.657,	3.321,	196.1,	3.001,	1.278,	13.51,	1.321,	4.562,	4.213
6.0,	19.852,	5.717,	12.982,	2.536,	32.1,	2.501,	1.613,	10.81,	1.841,	1.0,	0.0
6.0,	5.399,	2.09,	16.281,	4.72,	36.1,	0.001,	0.786,	7.21,	0.081,	1.0,	0.0
6.0,	12.036,	1.244,	17.349,	12.963,	40.1,	9.001,	0.838,	2.71,	0.681,	1.224,	3.939
6.0,	14.058,	6.471,	10.125,	4.313,	116.1,	9.001,	1.57,	3.61,	0.201,	1.0,	0.0
6.0,	5.022,	1.778,	7.446,	2.492,	156.1,	0.001,	0.111,	0.01,	0.481,	0.854,	18.101
6.0,	6.607,	2.547,	19.925,	5.975,	140.1,	4.501,	1.941,	7.21,	0.301,	2.19,	4.559
6.0,	15.875,	2.298,	10.58,	10.037,	168.1,	3.001,	1.085,	0.01,	1.141,	1.0,	0.0
6.0,	0.687,	0.254,	7.157,	1.263,	180.1,	4.001,	0.979,	18.91,	0.761,	2.539,	9.277
6.0,	19.21,	5.989,	4.837,	3.204,	112.1,	4.501,	0.401,	4.51,	0.821,	1.0,	0.0
6.0,	3.174,	2.86,	4.575,	4.123,	8.1,	8.501,	0.417,	14.41,	0.221,	1.0,	0.0
6.0,	16.452,	3.008,	6.211,	1.667,	76.1,	3.501,	0.619,	27.01,	0.821,	1.0,	0.0
6.0,	3.495,	1.364,	4.52,	0.798,	56.1,	3.501,	0.367,	4.51,	0.561,	1.26,	8.964
6.0,	13.411,	0.413,	8.139,	0.898,	132.1,	2.501,	0.839,	28.81,	0.481,	1.0,	0.0
6.0,	19.303,	4.525,	16.721,	11.966,	164.1,	3.501,	1.883,	9.01,	1.781,	1.0,	0.0
6.0,	11.705,	0.879,	8.95,	8.093,	72.1,	5.001,	0.09,	5.41,	0.381,	1.0,	0.0
6.0,	7.758,	0.014,	11.836,	0.392,	8.1,	4.001,	1.432,	13.51,	0.141,	1.0,	0.0
6.0,	1.823,	0.004,	4.627,	0.305,	64.1,	8.001,	0.213,	23.41,	0.781,	4.094,	222.119
6.0,	8.595,	1.291,	9.111,	0.465,	168.1,	2.501,	0.642,	0.91,	1.901,	1.0,	0.0
6.0,	12.103,	5.841,	15.251,	2.136,	164.1,	8.501,	0.932,	10.81,	1.061,	1.176,	3.576
6.0,	3.533,	1.507,	9.343,	4.343,	48.1,	6.001,	1.337,	2.71,	1.561,	2.453,	2.685
6.0,	4.355,	0.11,	0.9,	0.588,	8.1,	3.001,	0.4,	3.61,	0.161,	1.0,	0.0
6.0,	18.597,	1.259,	17.193,	3.63,	20.1,	5.001,	1.112,	9.91,	0.861,	1.0,	0.0
6.0,	18.053,	1.264,	3.212,	1.309,	152.1,	5.501,	0.808,	7.21,	0.001,	1.0,	0.0
6.0,	14.27,	1.448,	19.468,	2.655,	12.1,	5.501,	1.607,	5.41,	0.541,	1.0,	0.0
6.0,	5.6,	3.237,	10.268,	2.804,	72.1,	9.001,	1.231,	14.41,	0.261,	1.163,	5.322
6.0,	4.596,	0.243,	7.013,	0.315,	52.1,	6.501,	1.26,	19.81,	0.941,	1.0,	0.0
6.0,	1.108,	0.422,	18.79,	1.471,	72.1,	6.001,	1.638,	2.71,	0.601,	1.0,	0.0
6.0,	15.625,	3.262,	2.67,	0.703,	168.1,	6.001,	0.042,	12.61,	1.481,	1.0,	0.0
6.0,	5.178,	2.584,	17.179,	1.29,	4.1,	7.501,	0.681,	5.41,	0.481,	1.084,	4.77
6.0,	3.028,	0.36,	11.133,	1.918,	172.1,	7.501,	1.406,	28.81,	0.841,	2.382,	6.51
6.0,	2.255,	0.258,	11.211,	7.392,	104.1,	9.001,	0.619,	10.81,	1.921,	11.044,	6.039
6.0,	2.793,	0.336,	13.884,	9.608,	168.1,	4.001,	0.369,	3.61,	0.461,	15.214,	9.093
6.0,	4.755,	1.533,	3.949,	1.246,	80.1,	4.001,	1.257,	27.01,	0.821,	1.0,	0.0
6.0,	9.614,	6.725,	1.496,	1.075,	188.1,	4.501,	1.236,	20.71,	0.381,	1.0,	0.0
6.0,	18.099,	6.06,	7.4,	2.324,	20.1,	0.501,	0.809,	24.31,	0.021,	1.0,	0.0
6.0,	5.803,	0.647,	5.739,	0.358,	20.1,	3.001,	1.472,	17.11,	1.021,	1.0,	0.0
6.0,	15.92,	1.682,	8.085,	3.084,	68.1,	6.001,	1.579,	16.21,	0.821,	1.0,	0.0
6.0,	15.463,	0.291,	13.986,	6.203,	96.1,	1.001,	0.225,	22.51,	0.081,	1.0,	0.0
6.0,	5.819,	1.298,	16.772,	3.046,	4.1,	0.501,	1.772,	4.51,	0.141,	1.0,	0.0
6.0,	12.188,	7.886,	4.749,	1.105,	164.1,	2.501,	0.534,	17.11,	1.421,	1.0,	0.0
6.0,	6.354,	0.645,	7.42,	0.414,	12.1,	3.501,	1.262,	26.11,	0.941,	1.0,	0.0
6.0,	18.153,	1.364,	8.757,	8.493,	172.1,	0.001,	1.118,	27.01,	0.981,	1.0,	0.0
6.0,	16.362,	1.575,	19.107,	12.974,	196.1,	7.001,	0.904,	18.91,	1.241,	1.325,	3.373
6.0,	18.658,	2.855,	17.25,	9.959,	180.1,	8.001,	0.353,	6.31,	1.681,	1.0,	0.0
6.0,	3.049,	1.587,	13.316,	1.317,	32.1,	9.501,	0.347,	6.31,	1.881,	4.393,	5.137
6.0,	15.393,	0.432,	6.293,	2.691,	104.1,	0.501,	1.461,	2.71,	0.821,	1.0,	0.0
6.0,	3.175,	1.727,	3.802,	3.501,	84.1,	2.501,	0.362,	29.71,	1.061,	1.182,	5.562
6.0,	3.431,	1.222,	18.3,	12.735,	92.1,	3.501,	0.756,	16.21,	1.641,	9.414,	3.147
6.0,	8.396,	0.741,	4.12,	1.806,	72.1,	6.001,	0.312,	18.91,	0.881,	1.0,	0.0
6.0,	12.806,	2.799,	17.954,	6.092,	140.1,	8.501,	1.716,	10.81,	1.921,	1.663,	2.209
6.0,	4.429,	2.09,	6.757,	2.215,	80.1,	1.501,	1.304,	0.91,	0.241,	1.005,	6.38
6.0,	5.068,	0.667,	18.633,	7.992,	60.1,	1.501,	1.251,	0.91,	1.121,	7.559,	3.756
6.0,	12.474,	8.549,	9.734,	8.852,	20.1,	4.501,	1.141,	11.71,	1.881,	1.0,	0.0
6.0,	14.123,	1.377,	14.623,	0.712,	140.1,	4.501,	0.366,	8.11,	0.221,	1.0,	0.0
6.0,	10.743,	0.499,	7.588,	2.483,	192.1,	4.001,	0.467,	24.31,	1.161,	1.0,	0.0
6.0,	3.032,	1.095,	1.594,	0.744,	40.1,	5.501,	0.859,	1.81,	1.021,	1.0,	0.0
6.0,	18.007,	4.996,	14.643,	11.282,	80.1,	8.501,	1.462,	27.01,	0.261,	1.0,	0.0
6.0,	7.211,	0.287,	10.394,	0.181,	76.1,	4.501,	1.374,	25.21,	1.001,	1.0,	0.0
6.0,	16.757,	4.164,	16.198,	3.935,	100.1,	7.501,	1.427,	25.21,	0.561,	1.0,	0.0
6.0,	11.078,	3.237,	1.679,	1.203,	92.1,	2.501,	1.651,	0.91,	1.801,	1.0,	0.0
6.0,	17.21,	4.04,	2.751,	1.625,	76.1,	7.501,	1.477,	11.71,	0.741,	1.0,	0.0
6.0,	8.852,	3.001,	16.77,	0.384,	164.1,	9.001,	1.199,	9.91,	0.341,	1.0,	0.0
6.0,	4.813,	0.736,	5.62,	0.563,	4.1,	1.001,	0.085,	27.01,	1.081,	1.113,	17.499
6.0,	8.531,	6.211,	17.297,	10.052,	140.1,	4.001,	1.695,	0.01,	1.761,	2.176,	1.854
6.0,	16.046,	2.387,	14.201,	5.39,	116.1,	2.501,	1.833,	23.41,	1.681,	1.0,	0.0
6.0,	13.408,	7.982,	2.006,	1.479,	156.1,	7.001,	0.085,	26.11,	0.721,	1.0,	0.0
6.0,	5.691,	2.861,	17.985,	3.8,	108.1,	1.501,	1.898,	0.91,	1.561,	2.356,	2.607
6.0,	12.937,	8.184,	11.96,	2.06,	56.1,	7.001,	1.659,	9.91,	0.861,	1.0,	0.0
6.0,	6.655,	1.231,	6.891,	5.064,	144.1,	9.001,	1.652,	28.81,	0.881,	1.0,	0.0
6.0,	15.29,	1.553,	13.245,	4.284,	56.1,	7.501,	0.296,	23.41,	1.501,	1.0,	0.0
6.0,	2.414,	2.229,	17.978,	1.544,	44.1,	6.501,	1.491,	22.51,	1.281,	1.0,	0.0
6.0,	15.258,	0.098,	5.01,	2.814,	20.1,	4.501,	1.676,	20.71,	0.421,	1.0,	0.0
6.0,	1.799,	0.828,	4.387,	1.801,	100.1,	9.501,	1.68,	23.41,	0.801,	1.0,	0.0
6.0,	9.285,	1.929,	17.59,	2.704,	84.1,	8.501,	0.781,	1.81,	1.181,	2.88,	3.831
6.0,	13.805,	11.583,	4.746,	4.171,	20.1,	2.501,	0.953,	17.11,	0.681,	1.0,	0.0
6.0,	9.49,	4.722,	17.398,	5.38,	156.1,	3.001,	1.892,	12.61,	0.821,	1.773,	2.962
6.0,	4.705,	0.987,	9.216,	0.113,	112.1,	8.001,	0.339,	17.11,	0.301,	1.0,	0.0
6.0,	10.168,	2.136,	11.037,	5.21,	100.1,	1.001,	0.212,	16.21,	0.901,	1.136,	8.474
6.0,	6.697,	6.491,	7.099,	0.984,	164.1,	0.001,	0.603,	4.51,	1.661,	1.0,	0.0
6.0,	17.913,	13.502,	3.704,	2.83,	92.1,	9.501,	1.269,	16.21,	0.141,	1.0,	0.0
6.0,	5.329,	0.146,	5.152,	1.745,	132.1,	9.001,	0.382,	25.21,	0.981,	1.0,	0.0
6.0,	9.259,	3.812,	15.929,	0.429,	84.1,	7.501,	0.428,	8.11,	0.861,	1.0,	0.0
6.0,	3.46,	0.882,	16.091,	12.397,	4.1,	1.501,	1.258,	18.01,	1.681,	1.695,	2.9
6.0,	7.929,	1.36,	9.992,	2.016,	4.1,	1.001,	1.728,	16.21,	1.181,	1.0,	0.0
6.0,	7.919,	0.997,	1.78,	0.828,	104.1,	3.001,	0.01,	26.11,	1.901,	1.0,	0.0
6.0,	0.522,	0.332,	1.92,	1.773,	124.1,	8.001,	0.527,	1.81,	1.121,	4.809,	6.651
6.0,	9.679,	1.019,	7.71,	0.5,	76.1,	6.501,	1.752,	28.81,	0.301,	1.0,	0.0
6.0,	19.213,	3.241,	12.1,	0.601,	132.1,	5.001,	0.768,	24.31,	0.301,	1.0,	0.0
6.0,	9.464,	3.788,	10.524,	4.773,	88.1,	9.001,	0.7,	8.11,	0.141,	1.0,	7.286
6.0,	18.544,	1.591,	12.844,	0.45,	88.1,	7.001,	1.207,	1.81,	0.421,	1.0,	0.0
6.0,	8.461,	0.718,	1.678,	0.882,	160.1,	2.501,	0.757,	1.81,	0.021,	1.0,	0.0
6.0,	10.493,	0.586,	6.609,	4.832,	188.1,	1.001,	0.958,	16.21,	0.941,	1.0,	0.0
6.0,	7.982,	0.122,	7.716,	0.132,	76.1,	7.501,	1.382,	18.91,	1.461,	1.0,	0.0
6.0,	9.358,	2.359,	6.875,	1.634,	100.1,	6.001,	1.66,	23.41,	1.241,	1.0,	0.0
6.0,	8.992,	8.041,	12.606,	0.916,	76.1,	5.001,	0.076,	4.51,	0.581,	1.414,	16.907
6.0,	16.315,	12.896,	9.721,	5.628,	148.1,	0.001,	1.256,	18.91,	0.141,	1.0,	0.0
6.0,	11.408,	0.981,	17.922,	10.226,	136.1,	5.001,	0.677,	14.41,	1.681,	3.432,	3.899
6.0,	15.929,	0.919,	17.712,	2.535,	28.1,	0.001,	0.46,	27.01,	1.401,	1.0,	0.0
6.0,	10.715,	0.715,	1.237,	0.582,	16.1,	7.501,	1.622,	16.21,	0.861,	1.0,	0.0
6.0,	0.204,	0.112,	0.478,	0.121,	32.1,	2.001,	0.895,	19.81,	0.981,	1.0,	0.0
6.0,	15.589,	2.799,	8.957,	5.132,	4.1,	8.501,	1.464,	2.71,	1.181,	1.0,	0.0
6.0,	10.962,	2.31,	14.954,	1.351,	56.1,	5.001,	0.266,	22.51,	1.501,	1.957,	7.678
6.0,	18.158,	4.129,	17.164,	9.685,	144.1,	2.501,	0.215,	29.71,	0.101,	1.0,	0.0
6.0,	12.11,	11.106,	5.842,	3.433,	52.1,	1.001,	1.626,	0.01,	1.981,	1.0,	0.0
6.0,	19.787,	4.694,	8.089,	6.234,	124.1,	4.501,	0.953,	13.51,	0.261,	1.0,	0.0
6.0,	13.393,	11.695,	9.458,	1.821,	112.1,	4.001,	0.478,	0.01,	0.081,	1.0,	0.0
6.0,	18.297,	0.722,	5.099,	0.748,	120.1,	3.001,	0.836,	23.41,	1.121,	1.0,	0.0
6.0,	15.409,	9.721,	12.274,	1.683,	32.1,	1.501,	1.167,	16.21,	1.241,	1.0,	0.0
6.0,	13.623,	3.352,	13.782,	3.471,	36.1,	0.501,	1.272,	1.81,	1.701,	1.0,	0.0
6.0,	8.479,	4.337,	4.785,	1.077,	164.1,	0.001,	0.088,	29.71,	1.421,	1.0,	0.0
6.0,	4.807,	0.54,	12.71,	3.662,	120.1,	5.501,	0.337,	27.91,	1.141,	9.087,	7.074
6.0,	6.302,	0.938,	12.777,	3.859,	176.1,	0.001,	1.405,	19.81,	1.621,	1.0,	0.0
6.0,	18.303,	6.711,	6.293,	1.79,	64.1,	0.501,	0.603,	1.81,	0.201,	1.0,	0.0
6.0,	12.34,	3.063,	7.772,	4.542,	32.1,	9.501,	1.895,	23.41,	1.881,	1.0,	0.0
6.0,	18.056,	7.184,	11.807,	10.072,	16.1,	5.001,	1.266,	1.81,	1.481,	1.0,	0.0
6.0,	9.726,	6.336,	10.814,	8.883,	104.1,	9.501,	0.982,	14.41,	1.921,	1.0,	0.0
6.0,	17.197,	4.97,	16.255,	3.651,	160.1,	9.501,	0.909,	7.21,	0.201,	1.0,	0.0
6.0,	19.032,	10.041,	10.184,	5.567,	60.1,	6.501,	1.213,	8.11,	1.101,	1.0,	0.0
6.0,	19.706,	0.401,	15.069,	1.649,	20.1,	9.001,	1.184,	21.61,	1.861,	1.0,	0.0
6.0,	4.279,	0.213,	10.035,	1.755,	188.1,	3.001,	1.927,	11.71,	0.041,	1.0,	0.0
6.0,	10.305,	0.894,	10.67,	1.587,	60.1,	3.001,	0.079,	2.71,	0.881,	1.039,	18.333
6.0,	7.8,	1.424,	10.64,	0.386,	0.1,	8.001,	1.993,	9.01,	1.281,	1.0,	0.0
6.0,	19.155,	4.341,	11.413,	4.946,	24.1,	9.001,	1.484,	13.51,	0.701,	1.0,	0.0
6.0,	5.263,	2.4,	8.779,	1.065,	140.1,	3.501,	1.779,	0.01,	1.041,	1.0,	0.0
6.0,	11.479,	1.779,	18.033,	13.244,	108.1,	5.001,	1.03,	14.41,	1.281,	2.127,	3.078
6.0,	0.608,	0.494,	17.402,	4.073,	164.1,	5.001,	1.623,	6.31,	1.481,	16.34,	3.597
6.0,	11.446,	5.509,	18.524,	12.92,	60.1,	8.501,	0.325,	26.11,	0.181,	1.061,	7.082
6.0,	3.619,	0.24,	14.056,	0.176,	24.1,	5.001,	1.526,	27.91,	1.101,	1.0,	0.0
6.0,	12.543,	5.875,	15.404,	13.78,	156.1,	4.501,	1.165,	11.71,	1.421,	1.11,	2.174
6.0,	4.09,	0.471,	3.542,	3.506,	28.1,	8.501,	1.832,	1.81,	0.261,	1.0,	0.0
6.0,	8.217,	0.733,	17.254,	0.709,	44.1,	8.501,	1.153,	29.71,	0.141,	0.683,	7.896
6.0,	5.371,	2.493,	16.198,	0.383,	144.1,	0.001,	1.204,	21.61,	1.401,	1.0,	0.0
6.0,	15.247,	5.654,	11.426,	5.345,	168.1,	1.501,	1.948,	2.71,	1.161,	1.0,	0.0
6.0,	3.606,	0.673,	19.233,	7.013,	152.1,	9.501,	0.424,	9.01,	0.221,	7.48,	9.409
6.0,	5.971,	5.233,	9.662,	7.139,	32.1,	0.001,	1.081,	2.71,	0.181,	1.0,	0.0
6.0,	1.197,	1.109,	16.817,	2.704,	16.1,	3.001,	1.31,	18.91,	1.821,	3.5,	3.019
6.0,	7.659,	1.219,	13.597,	2.859,	120.1,	0.501,	0.789,	27.01,	0.321,	3.079,	7.26
6.0,	6.982,	3.83,	10.969,	2.325,	4.1,	5.501,	0.198,	9.01,	1.861,	1.021,	3.268
6.0,	3.718,	0.139,	4.685,	0.325,	8.1,	7.501,	0.63,	17.11,	0.441,	1.0,	0.0
6.0,	19.011,	6.106,	19.684,	6.957,	32.1,	2.501,	1.812,	17.11,	0.281,	1.0,	0.0
6.0,	9.746,	0.61,	8.815,	3.252,	180.1,	7.001,	1.772,	2.71,	1.581,	1.0,	0.0
6.0,	12.186,	5.352,	13.55,	3.854,	192.1,	0.501,	0.208,	12.61,	0.161,	1.144,	15.623
6.0,	8.888,	4.509,	18.021,	1.968,	132.1,	8.001,	1.423,	0.91,	1.761,	1.356,	3.458
6.0,	13.967,	6.771,	13.81,	7.178,	160.1,	6.001,	1.09,	5.41,	1.221,	1.0,	0.0
6.0,	19.616,	13.68,	15.951,	11.124,	88.1,	3.001,	0.065,	2.71,	1.621,	1.0,	0.0
6.0,	12.75,	12.531,	13.202,	5.123,	96.1,	0.001,	0.72,	28.81,	0.961,	1.0,	0.0
6.0,	8.634,	6.2,	2.923,	1.975,	36.1,	0.501,	0.456,	13.51,	0.301,	1.0,	0.0
6.0,	8.986,	3.067,	3.339,	0.751,	132.1,	5.501,	0.248,	25.21,	0.501,	1.0,	0.0
6.0,	3.006,	2.064,	9.063,	0.647,	48.1,	8.001,	1.212,	3.61,	1.421,	1.0,	0.0
6.0,	16.592,	8.439,	12.189,	1.442,	148.1,	2.501,	0.055,	11.71,	1.001,	1.0,	0.0
6.0,	13.389,	4.384,	6.8,	6.5,	188.1,	4.001,	0.683,	28.81,	0.321,	1.0,	0.0
6.0,	8.466,	6.444,	2.617,	1.314,	172.1,	9.501,	1.413,	6.31,	0.721,	1.0,	0.0
6.0,	6.235,	3.306,	12.215,	0.423,	128.1,	0.001,	0.361,	3.61,	1.501,	1.0,	0.0
6.0,	9.383,	0.383,	16.142,	0.777,	40.1,	0.501,	0.909,	28.81,	0.201,	1.0,	0.0
6.0,	3.135,	0.29,	1.677,	1.268,	64.1,	6.501,	0.601,	0.91,	1.441,	1.0,	0.0
6.0,	17.969,	1.223,	7.589,	1.813,	156.1,	3.001,	1.185,	3.61,	1.961,	1.0,	0.0
6.0,	19.215,	9.93,	4.57,	1.743,	144.1,	9.501,	1.264,	3.61,	1.581,	1.0,	0.0
6.0,	4.665,	0.601,	13.445,	2.47,	168.1,	1.501,	0.962,	26.11,	0.981,	8.258,	5.042
6.0,	11.909,	10.954,	12.624,	5.563,	144.1,	5.001,	0.876,	24.31,	1.581,	1.0,	0.0
6.0,	3.974,	2.314,	1.885,	0.931,	136.1,	4.501,	0.894,	9.01,	0.341,	1.0,	0.0
6.0,	0.21,	0.103,	2.51,	0.177,	8.1,	2.501,	0.5,	1.81,	1.361,	1.0,	0.0
6.0,	13.346,	0.515,	19.237,	0.319,	24.1,	2.001,	0.404,	1.81,	0.201,	1.0,	0.0
6.0,	13.948,	4.635,	5.891,	0.871,	72.1,	9.501,	1.694,	25.21,	1.861,	1.0,	0.0
6.0,	4.703,	2.156,	14.182,	1.04,	52.1,	1.001,	1.848,	15.31,	0.901,	1.0,	0.0
6.0,	11.071,	2.112,	7.24,	7.005,	148.1,	7.501,	1.485,	28.81,	1.221,	1.0,	0.0
6.0,	9.542,	3.181,	18.693,	2.003,	12.1,	1.501,	0.964,	1.81,	0.761,	1.204,	4.452
6.0,	0.888,	0.341,	3.449,	1.19,	100.1,	0.001,	1.612,	3.61,	0.101,	1.0,	0.0
6.0,	0.9,	0.373,	5.606,	1.239,	36.1,	4.001,	0.143,	16.21,	1.861,	11.234,	11.628
6.0,	12.891,	3.708,	5.104,	0.834,	124.1,	2.501,	1.836,	6.31,	1.721,	1.0,	0.0
6.0,	9.132,	5.122,	3.341,	1.289,	12.1,	4.001,	1.577,	6.31,	1.701,	1.0,	0.0
6.0,	1.389,	0.365,	14.476,	10.441,	64.1,	7.001,	0.291,	12.61,	1.441,	12.156,	6.434
6.0,	11.923,	8.322,	10.784,	1.87,	188.1,	4.001,	1.713,	12.61,	0.141,	1.0,	0.0
6.0,	5.104,	0.409,	16.128,	2.031,	196.1,	8.001,	1.325,	10.81,	1.161,	3.654,	5.338
6.0,	5.545,	3.329,	16.72,	6.75,	68.1,	2.001,	1.198,	22.51,	0.161,	1.698,	7.43
6.0,	3.078,	2.894,	6.464,	2.004,	120.1,	2.501,	1.541,	22.51,	0.221,	0.962,	6.39
6.0,	7.708,	3.073,	5.552,	2.662,	80.1,	4.001,	1.513,	16.21,	0.141,	1.0,	0.0
6.0,	16.103,	8.313,	17.48,	10.752,	88.1,	1.001,	1.365,	2.71,	1.201,	1.0,	0.0
6.0,	10.239,	0.23,	14.355,	0.172,	44.1,	9.001,	1.908,	5.41,	1.781,	1.0,	0.0
6.0,	14.472,	0.643,	17.328,	13.723,	164.1,	0.501,	1.864,	8.11,	1.361,	1.249,	3.514
6.0,	5.321,	5.094,	5.261,	1.893,	24.1,	8.001,	0.904,	26.11,	1.721,	1.0,	0.0
6.0,	10.51,	2.158,	2.329,	0.709,	144.1,	4.001,	1.062,	0.01,	0.821,	1.0,	0.0
6.0,	12.553,	2.396,	5.132,	0.648,	152.1,	9.501,	1.43,	6.31,	1.101,	1.0,	0.0
6.0,	10.895,	8.627,	12.413,	8.933,	16.1,	8.001,	0.138,	10.81,	1.881,	1.0,	0.0
6.0,	2.948,	2.523,	1.265,	0.468,	64.1,	2.001,	1.58,	0.01,	1.481,	1.0,	0.0
6.0,	3.781,	2.699,	11.402,	9.923,	124.1,	6.001,	1.011,	0.91,	0.061,	1.278,	14.53
6.0,	9.137,	0.316,	10.159,	1.161,	108.1,	0.001,	0.61,	2.71,	1.361,	1.0,	0.0
6.0,	9.867,	3.241,	16.975,	7.902,	100.1,	1.001,	1.758,	2.71,	0.881,	1.61,	2.942
6.0,	5.389,	1.273,	17.03,	8.637,	156.1,	1.501,	1.478,	10.81,	0.721,	5.895,	3.524
6.0,	10.777,	0.76,	7.917,	0.933,	160.1,	2.001,	1.165,	1.81,	0.561,	1.0,	0.0
6.0,	7.662,	1.218,	4.483,	2.469,	136.1,	8.501,	1.644,	13.51,	0.921,	1.0,	0.0
6.0,	16.687,	9.994,	15.773,	1.577,	68.1,	2.001,	1.697,	12.61,	1.641,	1.0,	0.0
6.0,	2.509,	1.549,	17.024,	11.534,	188.1,	1.001,	0.277,	3.61,	0.021,	3.251,	44.742
6.0,	16.205,	6.773,	19.901,	4.878,	4.1,	5.001,	0.706,	6.31,	1.741,	1.0,	0.0
6.0,	4.725,	2.84,	13.035,	9.42,	16.1,	2.001,	0.193,	17.11,	1.981,	2.025,	4.683
6.0,	4.162,	0.654,	16.164,	9.191,	128.1,	4.501,	0.915,	25.21,	1.481,	10.64,	3.77
6.0,	5.198,	2.701,	4.227,	0.775,	112.1,	2.501,	1.116,	15.31,	0.481,	1.0,	0.0
6.0,	18.381,	0.283,	9.335,	0.08,	0.1,	8.001,	1.734,	28.81,	0.301,	1.0,	0.0
6.0,	14.561,	0.901,	4.434,	3.144,	8.1,	1.001,	0.088,	27.91,	1.841,	1.0,	0.0
6.0,	7.227,	3.756,	4.552,	3.981,	48.1,	5.001,	1.167,	28.81,	0.061,	1.0,	0.0
6.0,	17.893,	7.352,	19.423,	3.799,	64.1,	0.501,	0.091,	29.71,	1.081,	1.087,	14.674
6.0,	12.082,	0.224,	6.698,	2.683,	40.1,	4.001,	1.857,	28.81,	1.001,	1.0,	0.0
6.0,	5.665,	1.723,	1.447,	0.221,	72.1,	3.001,	0.752,	0.91,	0.561,	1.0,	0.0
6.0,	3.651,	0.283,	15.017,	0.519,	92.1,	1.001,	1.691,	18.91,	0.241,	1.0,	0.0
6.0,	8.699,	8.647,	5.91,	2.445,	76.1,	2.501,	0.927,	16.21,	0.621,	1.0,	0.0
6.0,	5.451,	0.141,	10.678,	4.039,	76.1,	5.501,	0.413,	28.81,	1.541,	6.999,	10.606
6.0,	7.5,	3.854,	10.81,	9.396,	64.1,	2.001,	0.343,	23.41,	0.041,	1.036,	22.236
6.0,	6.339,	4.259,	17.488,	3.192,	108.1,	5.501,	0.81,	14.41,	0.441,	2.783,	4.763
6.0,	10.612,	1.21,	9.598,	3.337,	12.1,	0.001,	0.017,	28.81,	0.181,	1.0,	0.0
6.0,	10.984,	4.622,	12.827,	11.271,	32.1,	6.001,	0.276,	23.41,	0.781,	1.004,	3.71
6.0,	6.65,	0.456,	13.482,	13.044,	92.1,	5.501,	0.364,	29.71,	1.501,	4.025,	6.366
6.0,	17.779,	6.951,	11.627,	9.745,	60.1,	9.001,	1.703,	26.11,	1.521,	1.0,	0.0
6.0,	16.453,	6.563,	9.985,	1.049,	144.1,	9.501,	0.71,	24.31,	1.121,	1.0,	0.0
6.0,	13.432,	5.623,	13.908,	11.808,	128.1,	1.501,	0.251,	6.31,	1.661,	1.0,	0.0
6.0,	8.38,	6.273,	6.675,	1.968,	76.1,	6.501,	1.262,	19.81,	1.881,	1.0,	0.0
6.0,	14.746,	0.137,	14.919,	3.916,	36.1,	4.001,	1.142,	22.51,	1.501,	1.0,	0.0
6.0,	7.232,	5.618,	6.401,	2.26,	184.1,	8.001,	0.361,	20.71,	0.021,	1.0,	0.0
6.0,	15.074,	0.906,	9.148,	4.83,	44.1,	2.501,	0.16,	16.21,	0.521,	1.0,	0.0
6.0,	5.687,	2.668,	0.909,	0.702,	28.1,	0.001,	0.179,	24.31,	1.301,	1.0,	0.0
6.0,	11.016,	10.012,	15.028,	9.9,	116.1,	9.001,	1.232,	29.71,	0.701,	1.047,	2.377
6.0,	6.567,	0.175,	5.022,	0.368,	104.1,	9.001,	0.741,	5.41,	0.441,	1.0,	0.0
6.0,	11.857,	2.305,	11.724,	9.477,	16.1,	3.001,	1.0,	12.61,	1.541,	1.0,	0.0
6.0,	10.198,	0.857,	14.296,	7.891,	32.1,	2.501,	0.453,	18.01,	1.241,	1.816,	5.465
6.0,	13.701,	1.561,	3.079,	2.771,	152.1,	3.001,	1.114,	9.91,	1.721,	1.0,	0.0
6.0,	19.111,	0.498,	6.991,	5.184,	144.1,	6.501,	0.205,	15.31,	1.761,	1.0,	0.0
6.0,	6.275,	2.602,	9.857,	0.829,	120.1,	1.001,	1.834,	18.91,	0.261,	1.0,	0.0
6.0,	19.443,	7.116,	10.778,	9.204,	16.1,	9.001,	0.337,	21.61,	1.501,	1.0,	0.0
6.0,	7.562,	0.03,	17.078,	2.576,	196.1,	7.001,	1.458,	18.91,	0.901,	5.823,	28.413
6.0,	3.294,	1.048,	18.938,	9.654,	148.1,	0.501,	1.054,	3.61,	0.761,	11.69,	4.056
6.0,	4.497,	0.028,	4.068,	0.01,	0.1,	7.001,	0.949,	9.91,	1.461,	1.0,	0.0
6.0,	14.205,	2.886,	15.057,	7.038,	160.1,	5.501,	0.026,	27.01,	1.361,	1.033,	28.191
6.0,	1.916,	0.344,	11.934,	0.191,	64.1,	3.001,	0.637,	13.51,	0.501,	1.0,	0.0
6.0,	1.874,	0.117,	19.525,	1.073,	108.1,	1.501,	1.702,	4.51,	1.921,	1.0,	0.0
6.0,	6.52,	1.383,	13.69,	1.251,	156.1,	8.001,	0.551,	16.21,	1.921,	4.221,	5.368
6.0,	15.057,	7.225,	13.326,	0.974,	92.1,	7.501,	0.753,	23.41,	0.141,	1.0,	0.0
6.0,	10.182,	2.267,	11.053,	9.323,	64.1,	4.001,	1.881,	25.21,	1.321,	1.0,	0.0
6.0,	13.594,	6.273,	10.608,	0.813,	76.1,	9.501,	1.743,	27.01,	1.261,	1.0,	0.0
6.0,	13.967,	0.128,	7.607,	0.087,	92.1,	5.001,	1.49,	19.81,	0.341,	1.0,	0.0
6.0,	12.79,	0.691,	8.689,	0.21,	144.1,	8.001,	1.466,	5.41,	1.901,	1.0,	0.0
6.0,	14.878,	2.072,	14.382,	2.049,	60.1,	5.001,	0.82,	14.41,	1.941,	1.0,	0.0
6.0,	17.818,	6.969,	19.341,	5.667,	164.1,	7.001,	0.813,	23.41,	0.961,	1.005,	2.904
6.0,	11.48,	0.74,	19.75,	1.198,	80.1,	7.501,	1.648,	1.81,	0.041,	1.0,	0.0
6.0,	16.208,	0.272,	9.836,	5.806,	92.1,	0.001,	0.334,	5.41,	1.721,	1.0,	0.0
6.0,	10.623,	1.582,	11.531,	7.359,	96.1,	8.501,	1.526,	17.11,	0.441,	1.0,	0.0
6.0,	4.475,	0.203,	12.345,	0.672,	56.1,	5.001,	1.521,	0.01,	1.941,	1.0,	0.0
6.0,	18.094,	1.19,	3.398,	1.716,	164.1,	4.001,	0.125,	24.31,	1.021,	1.0,	0.0
6.0,	17.593,	5.916,	17.006,	2.233,	96.1,	4.501,	0.983,	5.41,	1.481,	1.0,	0.0
6.0,	19.003,	0.397,	3.929,	0.1,	12.1,	4.001,	1.234,	11.71,	1.961,	1.0,	0.0
6.0,	10.48,	10.212,	15.989,	2.054,	176.1,	5.001,	0.286,	0.01,	1.701,	2.129,	5.889
6.0,	6.628,	0.196,	13.438,	0.177,	36.1,	4.001,	1.764,	23.41,	0.201,	1.0,	0.0
6.0,	6.072,	0.316,	8.512,	0.057,	80.1,	1.001,	0.695,	21.61,	1.221,	1.0,	0.0
6.0,	10.289,	0.6,	11.722,	1.73,	44.1,	3.501,	0.148,	16.21,	1.961,	1.514,	12.136
6.0,	15.458,	11.177,	12.57,	9.088,	36.1,	5.501,	1.22,	4.51,	1.701,	1.0,	0.0
6.0,	5.596,	0.775,	3.802,	0.307,	20.1,	9.001,	0.39,	0.01,	0.701,	1.0,	0.0
6.0,	4.354,	0.502,	1.751,	0.417,	168.1,	4.001,	1.937,	16.21,	0.141,	1.0,	0.0
6.0,	3.005,	0.3,	13.977,	0.762,	72.1,	3.501,	0.079,	9.01,	1.641,	25.396,	22.699
6.0,	9.62,	5.233,	7.507,	4.256,	156.1,	7.501,	1.881,	9.91,	0.641,	1.0,	0.0
6.0,	7.506,	1.665,	18.304,	1.506,	72.1,	1.001,	0.139,	0.91,	0.501,	10.425,	14.453
6.0,	14.721,	11.639,	19.55,	8.55,	108.1,	4.001,	1.44,	17.11,	1.221,	1.083,	2.022
6.0,	13.316,	5.12,	9.591,	5.063,	124.1,	3.001,	0.836,	1.81,	1.821,	1.0,	0.0
6.0,	5.928,	3.96,	2.544,	2.36,	192.1,	1.001,	0.972,	26.11,	0.961,	1.0,	0.0
6.0,	16.829,	1.704,	16.268,	12.688,	96.1,	9.501,	0.489,	9.01,	0.461,	1.0,	0.0
6.0,	18.721,	1.808,	18.941,	2.06,	132.1,	9.001,	1.35,	0.91,	0.081,	1.0,	0.0
6.0,	10.836,	1.02,	4.36,	0.33,	156.1,	0.001,	0.582,	8.11,	0.921,	1.0,	0.0
6.0,	6.674,	0.604,	7.991,	1.225,	4.1,	4.501,	1.731,	0.01,	0.381,	1.0,	0.0
6.0,	5.526,	4.498,	8.193,	2.207,	108.1,	1.501,	0.865,	25.21,	1.561,	1.593,	3.968
6.0,	10.118,	0.421,	8.228,	0.607,	88.1,	6.001,	0.599,	15.31,	1.981,	1.0,	0.0
6.0,	5.541,	1.621,	11.234,	4.672,	56.1,	1.001,	0.69,	18.91,	1.081,	3.618,	4.184
6.0,	15.547,	0.998,	10.563,	1.361,	44.1,	7.501,	1.81,	16.21,	0.301,	1.0,	0.0
6.0,	7.997,	0.198,	14.198,	0.256,	92.1,	8.001,	1.834,	3.61,	1.881,	1.0,	0.0
6.0,	15.288,	2.892,	15.829,	2.994,	180.1,	6.001,	0.279,	12.61,	1.021,	1.009,	6.151
6.0,	17.764,	13.055,	5.745,	5.425,	68.1,	4.501,	0.257,	21.61,	0.141,	1.0,	0.0
6.0,	8.217,	4.796,	16.66,	1.505,	192.1,	0.501,	0.575,	8.11,	0.041,	1.506,	26.508
6.0,	16.17,	13.343,	9.461,	5.283,	144.1,	6.501,	0.989,	14.41,	0.201,	1.0,	0.0
6.0,	6.017,	2.74,	3.72,	0.379,	48.1,	8.501,	0.754,	14.41,	1.701,	1.0,	0.0
6.0,	9.337,	6.883,	3.113,	1.547,	68.1,	4.501,	1.966,	24.31,	0.681,	1.0,	0.0
6.0,	5.984,	2.053,	2.407,	1.138,	160.1,	9.501,	1.688,	24.31,	0.441,	1.0,	0.0
6.0,	17.576,	1.263,	16.249,	0.589,	140.1,	7.501,	1.953,	14.41,	1.821,	1.0,	0.0
6.0,	17.988,	13.678,	14.037,	4.776,	152.1,	0.501,	0.353,	0.91,	0.661,	1.0,	0.0
6.0,	13.479,	5.342,	19.985,	13.027,	108.1,	9.001,	1.102,	18.91,	0.921,	1.239,	2.582
6.0,	5.479,	2.861,	5.179,	2.478,	152.1,	7.501,	1.009,	23.41,	1.821,	1.0,	0.0
6.0,	2.805,	2.529,	10.895,	9.3,	0.1,	7.501,	0.642,	13.51,	0.201,	1.0,	0.0
6.0,	19.791,	6.507,	11.793,	1.402,	116.1,	1.501,	1.216,	8.11,	1.561,	1.0,	0.0
6.0,	4.648,	0.334,	10.902,	0.362,	116.1,	9.501,	0.828,	7.21,	0.961,	1.0,	0.0
6.0,	15.434,	5.684,	11.567,	4.176,	28.1,	0.501,	0.459,	1.81,	0.741,	1.0,	0.0
6.0,	8.155,	0.853,	19.884,	0.473,	72.1,	3.501,	1.858,	16.21,	1.701,	1.0,	0.0
6.0,	13.628,	0.551,	13.173,	1.587,	112.1,	2.501,	1.191,	13.51,	1.241,	1.0,	0.0
6.0,	6.494,	2.032,	7.976,	1.014,	128.1,	2.001,	1.386,	15.31,	0.061,	1.0,	0.0
6.0,	19.869,	10.204,	14.891,	13.551,	40.1,	5.501,	0.82,	19.81,	1.621,	1.0,	0.0
6.0,	7.033,	5.248,	4.268,	0.973,	96.1,	3.001,	0.741,	15.31,	1.821,	1.0,	0.0
6.0,	3.896,	2.439,	8.48,	6.451,	116.1,	2.001,	0.638,	14.41,	1.321,	3.65,	3.665
6.0,	2.716,	1.237,	12.631,	3.564,	172.1,	3.501,	1.092,	9.01,	0.241,	4.719,	6.41
6.0,	10.632,	2.112,	9.829,	3.523,	16.1,	2.501,	0.013,	17.11,	1.501,	1.0,	0.0
6.0,	16.994,	10.042,	8.781,	5.469,	164.1,	3.001,	0.977,	12.61,	0.661,	1.0,	0.0
6.0,	2.949,	1.488,	9.319,	1.317,	60.1,	6.501,	1.285,	2.71,	0.841,	1.0,	0.0
6.0,	8.434,	6.688,	9.609,	1.837,	0.1,	0.001,	0.854,	27.91,	0.321,	1.0,	0.0
6.0,	5.069,	1.146,	11.889,	0.432,	132.1,	8.001,	1.658,	15.31,	1.481,	1.0,	0.0
6.0,	16.85,	1.176,	11.9,	0.254,	104.1,	8.001,	1.464,	7.21,	1.781,	1.0,	0.0
6.0,	1.32,	1.005,	18.551,	7.486,	48.1,	3.501,	0.378,	18.01,	1.441,	15.249,	4.249
6.0,	18.281,	1.562,	18.076,	6.821,	104.1,	4.001,	0.799,	0.91,	0.061,	1.0,	0.0
6.0,	6.533,	0.852,	3.893,	0.104,	140.1,	6.501,	0.822,	22.51,	1.541,	1.0,	0.0
6.0,	9.816,	0.587,	16.888,	5.407,	160.1,	1.001,	0.856,	13.51,	1.181,	7.471,	4.686
6.0,	18.984,	2.348,	7.888,	1.507,	192.1,	7.001,	1.744,	13.51,	1.381,	1.0,	0.0
6.0,	7.835,	2.819,	13.91,	0.591,	144.1,	2.501,	0.46,	2.71,	1.481,	1.551,	11.687
6.0,	14.204,	1.537,	16.183,	5.969,	120.1,	7.501,	1.177,	24.31,	0.921,	1.137,	3.301
6.0,	4.244,	2.257,	11.222,	4.421,	36.1,	7.001,	1.799,	0.91,	1.521,	1.633,	2.398
6.0,	14.626,	0.676,	3.528,	0.586,	108.1,	3.001,	0.89,	23.41,	0.521,	1.0,	0.0
6.0,	19.731,	8.369,	16.383,	9.085,	76.1,	6.001,	0.117,	11.71,	0.341,	1.0,	0.0
6.0,	16.226,	1.194,	15.337,	6.863,	44.1,	1.501,	1.891,	13.51,	0.801,	1.0,	0.0
6.0,	7.975,	2.012,	10.879,	9.36,	84.1,	0.501,	0.389,	24.31,	0.761,	1.811,	6.519
6.0,	15.299,	1.92,	2.381,	0.737,	112.1,	8.501,	1.51,	27.91,	1.661,	1.0,	0.0
6.0,	7.339,	1.237,	19.407,	5.755,	180.1,	6.001,	1.361,	29.71,	1.261,	6.346,	2.962
6.0,	13.903,	4.699,	17.518,	1.117,	12.1,	1.501,	0.842,	2.71,	0.841,	1.0,	0.0
6.0,	15.386,	5.308,	12.775,	9.423,	40.1,	4.501,	0.051,	29.71,	1.641,	1.0,	0.0
6.0,	13.36,	0.166,	2.475,	0.824,	12.1,	0.501,	0.749,	8.11,	1.801,	1.0,	0.0
6.0,	13.169,	7.692,	2.474,	1.121,	184.1,	2.001,	0.491,	19.81,	1.141,	1.0,	0.0
6.0,	5.377,	2.388,	18.759,	11.873,	64.1,	7.001,	1.745,	23.41,	1.381,	2.944,	2.001
6.0,	13.064,	10.765,	5.172,	1.589,	8.1,	8.501,	1.45,	13.51,	0.121,	1.0,	0.0
6.0,	5.593,	0.847,	14.194,	10.146,	180.1,	5.001,	0.374,	12.61,	1.961,	7.145,	5.227
6.0,	11.781,	2.245,	7.704,	4.116,	108.1,	5.001,	1.142,	13.51,	0.521,	1.0,	0.0
6.0,	19.095,	13.773,	16.192,	7.914,	124.1,	0.501,	1.284,	28.81,	0.101,	1.0,	0.0
6.0,	10.742,	1.692,	5.362,	0.282,	72.1,	1.001,	1.077,	14.41,	0.241,	1.0,	0.0
6.0,	10.035,	1.621,	7.674,	3.528,	160.1,	6.001,	0.802,	5.41,	0.681,	1.0,	0.0
6.0,	6.186,	1.332,	17.829,	2.223,	64.1,	0.001,	1.642,	0.91,	0.581,	1.0,	0.0
6.0,	7.689,	1.73,	18.748,	10.772,	184.1,	6.001,	0.394,	19.81,	1.881,	5.313,	4.424
6.0,	15.937,	1.837,	7.955,	1.272,	188.1,	9.001,	1.34,	28.81,	0.421,	1.0,	0.0
6.0,	10.386,	0.648,	5.968,	1.645,	88.1,	2.001,	1.687,	5.41,	0.781,	1.0,	0.0
6.0,	7.077,	0.318,	9.399,	4.474,	56.1,	9.501,	0.367,	15.31,	0.961,	1.725,	8.453
6.0,	14.381,	1.803,	7.303,	1.783,	84.1,	8.001,	0.05,	1.81,	1.801,	1.0,	0.0
6.0,	12.008,	0.876,	16.381,	5.033,	88.1,	2.001,	1.425,	11.71,	0.221,	1.447,	7.292
6.0,	13.277,	4.335,	12.835,	2.022,	116.1,	6.001,	1.076,	22.51,	1.021,	1.0,	0.0
6.0,	13.256,	1.032,	11.732,	0.84,	0.1,	6.501,	0.548,	11.71,	0.621,	1.0,	0.0
6.0,	19.513,	3.765,	14.054,	3.898,	48.1,	1.501,	0.814,	24.31,	0.001,	1.0,	0.0
6.0,	14.527,	2.9,	5.151,	1.224,	192.1,	2.001,	1.297,	9.01,	1.121,	1.0,	0.0
6.0,	15.79,	0.862,	12.84,	4.957,	148.1,	9.001,	0.434,	24.31,	0.181,	1.0,	0.0
6.0,	5.384,	2.684,	4.378,	0.696,	108.1,	7.001,	1.648,	14.41,	1.521,	1.0,	0.0
6.0,	19.77,	10.227,	16.077,	6.688,	40.1,	7.001,	1.66,	12.61,	1.161,	1.0,	0.0
6.0,	9.979,	1.307,	15.676,	2.952,	96.1,	2.001,	1.764,	5.41,	0.681,	1.311,	4.475
6.0,	3.774,	2.993,	9.98,	4.844,	40.1,	1.501,	0.479,	28.81,	0.581,	2.644,	5.343
6.0,	8.373,	1.922,	10.829,	3.111,	100.1,	2.001,	0.623,	4.51,	0.041,	1.102,	22.802
6.0,	0.513,	0.221,	3.82,	2.304,	128.1,	4.501,	0.925,	29.71,	0.161,	4.754,	13.546
6.0,	5.388,	1.471,	11.727,	2.697,	152.1,	4.001,	0.134,	10.81,	1.381,	5.868,	11.139
6.0,	2.562,	2.1,	17.387,	1.323,	100.1,	8.501,	1.277,	26.11,	0.301,	1.0,	0.0
6.0,	8.517,	1.442,	13.783,	0.467,	180.1,	0.001,	0.565,	9.91,	0.461,	1.0,	0.0
6.0,	1.117,	0.601,	11.642,	0.945,	64.1,	6.001,	0.797,	25.21,	1.721,	1.571,	9.017
6.0,	11.611,	0.411,	7.739,	0.342,	20.1,	9.501,	1.298,	18.01,	1.221,	1.0,	0.0
6.0,	8.621,	8.181,	5.971,	5.778,	52.1,	4.001,	1.296,	4.51,	1.341,	1.0,	0.0
6.0,	7.825,	1.534,	12.663,	1.984,	136.1,	5.001,	1.755,	28.81,	0.061,	1.0,	0.0
6.0,	18.082,	7.722,	6.826,	1.04,	40.1,	2.001,	1.229,	9.91,	1.661,	1.0,	0.0
6.0,	6.704,	0.144,	2.53,	0.366,	32.1,	0.501,	0.29,	17.11,	1.121,	1.0,	0.0
6.0,	19.241,	8.983,	2.732,	1.991,	88.1,	1.001,	1.494,	26.11,	1.861,	1.0,	0.0
6.0,	14.375,	0.106,	13.896,	3.018,	152.1,	7.501,	1.126,	18.91,	0.001,	1.0,	0.0
6.0,	13.168,	7.155,	8.14,	5.941,	36.1,	9.501,	1.201,	13.51,	0.141,	1.0,	0.0
6.0,	2.938,	0.571,	3.701,	0.095,	112.1,	3.501,	0.671,	17.11,	1.521,	1.0,	0.0
6.0,	13.496,	11.736,	16.574,	12.152,	20.1,	8.001,	1.578,	14.41,	0.721,	1.0,	0.0
6.0,	14.013,	12.71,	8.198,	5.928,	188.1,	3.001,	1.827,	16.21,	1.921,	1.0,	0.0
6.0,	6.788,	2.803,	7.368,	2.971,	92.1,	9.501,	0.771,	13.51,	1.481,	1.0,	0.0
6.0,	3.162,	2.548,	4.967,	2.305,	176.1,	7.501,	1.052,	16.21,	1.161,	1.484,	3.68
6.0,	2.332,	0.643,	15.822,	0.42,	32.1,	9.001,	1.029,	1.81,	1.921,	1.0,	0.0
6.0,	8.003,	3.209,	2.628,	1.355,	0.1,	4.001,	1.278,	24.31,	1.321,	1.0,	0.0
6.0,	12.293,	1.098,	5.277,	3.829,	64.1,	6.501,	0.987,	23.41,	1.341,	1.0,	0.0
6.0,	2.025,	0.104,	1.872,	0.383,	132.1,	4.501,	0.356,	21.61,	1.861,	1.0,	0.0
6.0,	14.662,	3.299,	16.705,	3.582,	80.1,	2.501,	1.803,	12.61,	1.381,	1.0,	0.0
6.0,	4.273,	1.378,	16.597,	12.685,	84.1,	6.501,	0.299,	27.91,	1.501,	4.702,	4.736
6.0,	0.619,	0.063,	6.453,	0.147,	84.1,	6.001,	1.612,	16.21,	0.261,	1.0,	0.0
6.0,	10.361,	3.543,	12.099,	2.709,	76.1,	0.001,	1.165,	0.91,	0.881,	1.0,	0.0
6.0,	5.47,	0.939,	14.463,	1.52,	48.1,	7.501,	0.915,	27.91,	1.401,	2.377,	4.905
6.0,	5.834,	0.4,	3.352,	0.531,	68.1,	3.001,	0.111,	8.11,	0.361,	1.0,	0.0
6.0,	16.828,	0.757,	10.402,	4.354,	52.1,	1.501,	1.853,	18.91,	0.841,	1.0,	0.0
6.0,	15.938,	2.715,	3.845,	2.076,	92.1,	3.501,	1.031,	17.11,	0.221,	1.0,	0.0
6.0,	11.02,	4.793,	12.556,	3.452,	32.1,	4.001,	1.892,	27.91,	1.301,	1.0,	0.0
6.0,	8.421,	4.578,	5.833,	2.285,	60.1,	0.001,	0.882,	28.81,	1.341,	1.0,	0.0
6.0,	4.603,	4.314,	8.172,	4.683,	108.1,	8.001,	1.924,	23.41,	0.441,	1.119,	3.235
6.0,	13.875,	2.618,	14.367,	6.645,	32.1,	5.001,	0.956,	16.21,	0.461,	1.0,	0.0
6.0,	8.616,	0.578,	18.754,	3.598,	116.1,	4.501,	0.91,	1.81,	1.261,	7.311,	4.477
6.0,	11.026,	0.119,	13.201,	0.27,	192.1,	6.001,	1.466,	9.01,	1.681,	1.0,	0.0
6.0,	10.658,	0.613,	14.942,	8.619,	12.1,	1.001,	0.141,	16.21,	1.821,	1.702,	10.59
6.0,	10.83,	5.714,	12.967,	3.667,	192.1,	6.001,	0.062,	26.11,	1.161,	1.196,	15.81
6.0,	11.013,	0.838,	7.067,	0.208,	96.1,	1.001,	0.944,	15.31,	0.621,	1.0,	0.0
6.0,	16.871,	10.737,	6.68,	6.638,	72.1,	8.001,	0.806,	4.51,	1.761,	1.0,	0.0
6.0,	8.908,	7.65,	12.489,	12.38,	160.1,	0.501,	0.588,	20.71,	1.981,	1.477,	3.346
6.0,	16.62,	2.193,	5.458,	0.855,	32.1,	0.001,	0.139,	0.91,	1.461,	1.0,	0.0
6.0,	6.232,	1.539,	3.006,	0.572,	148.1,	1.001,	1.188,	9.01,	1.701,	1.0,	0.0
6.0,	15.968,	6.466,	14.133,	8.586,	152.1,	2.001,	1.983,	11.71,	1.801,	1.0,	0.0
6.0,	10.454,	1.448,	18.559,	3.675,	24.1,	5.501,	0.719,	24.31,	1.281,	2.119,	3.913
6.0,	13.308,	1.476,	10.386,	1.909,	64.1,	4.001,	0.241,	19.81,	1.361,	1.0,	0.0
6.0,	10.661,	3.596,	16.267,	2.539,	56.1,	9.001,	0.719,	16.21,	1.141,	1.476,	3.84
6.0,	16.979,	11.688,	10.694,	8.938,	88.1,	0.001,	0.984,	24.31,	1.341,	1.0,	0.0
6.0,	6.27,	2.498,	14.705,	4.732,	20.1,	8.001,	0.048,	8.11,	1.141,	1.509,	8.81
6.0,	15.184,	7.188,	6.309,	2.938,	36.1,	4.001,	0.743,	5.41,	1.561,	1.0,	0.0
6.0,	3.195,	2.714,	11.746,	7.177,	176.1,	0.001,	1.85,	9.01,	1.221,	1.0,	0.0
6.0,	6.977,	2.76,	15.186,	7.615,	100.1,	1.501,	1.863,	26.11,	0.281,	1.509,	4.889
6.0,	9.965,	3.19,	10.816,	10.583,	64.1,	2.001,	0.112,	13.51,	1.981,	1.027,	8.535
6.0,	12.621,	5.334,	4.617,	0.71,	112.1,	8.001,	0.565,	6.31,	0.741,	1.0,	0.0
6.0,	13.47,	1.181,	8.483,	1.487,	76.1,	2.001,	1.796,	2.71,	1.121,	1.0,	0.0
6.0,	16.027,	2.483,	6.769,	0.791,	104.1,	1.001,	1.122,	17.11,	0.941,	1.0,	0.0
6.0,	9.683,	0.673,	6.707,	0.848,	24.1,	3.001,	0.295,	22.51,	0.761,	1.0,	0.0
6.0,	17.333,	2.461,	11.553,	2.226,	96.1,	5.001,	0.082,	12.61,	1.221,	1.0,	0.0
6.0,	12.725,	4.01,	17.84,	7.597,	0.1,	0.501,	1.919,	9.01,	1.421,	1.0,	0.0
6.0,	18.349,	8.987,	12.466,	2.579,	132.1,	6.001,	1.176,	22.51,	0.341,	1.0,	0.0
6.0,	8.878,	0.877,	12.446,	0.908,	168.1,	8.001,	0.671,	0.01,	0.701,	1.486,	8.694
6.0,	4.024,	1.972,	17.573,	5.44,	108.1,	4.501,	0.866,	28.81,	0.901,	6.919,	3.485
6.0,	2.676,	0.47,	5.826,	0.891,	156.1,	8.501,	0.099,	25.21,	1.781,	6.664,	17.384
6.0,	13.751,	5.326,	15.666,	11.593,	132.1,	8.001,	0.275,	22.51,	0.741,	1.03,	4.982
6.0,	0.115,	0.022,	2.461,	0.201,	108.1,	3.001,	1.905,	6.31,	1.441,	1.0,	0.0
6.0,	0.603,	0.05,	1.223,	0.287,	60.1,	4.501,	0.671,	9.91,	1.181,	1.0,	0.0
6.0,	18.746,	13.562,	16.955,	7.386,	152.1,	2.501,	0.575,	28.81,	0.481,	1.0,	0.0
6.0,	11.052,	0.565,	3.741,	1.187,	12.1,	8.501,	0.601,	15.31,	1.461,	1.0,	0.0
6.0,	19.304,	1.946,	18.66,	1.098,	120.1,	8.501,	0.118,	16.21,	0.921,	1.0,	0.0
6.0,	11.152,	0.326,	2.974,	1.516,	28.1,	9.501,	0.049,	23.41,	1.661,	1.0,	0.0
6.0,	13.837,	9.173,	6.675,	6.607,	156.1,	0.501,	1.716,	11.71,	1.661,	1.0,	0.0
6.0,	19.735,	7.475,	7.94,	0.852,	136.1,	7.001,	1.769,	5.41,	0.901,	1.0,	0.0
6.0,	9.802,	0.658,	16.351,	1.034,	0.1,	3.001,	0.939,	0.91,	1.501,	1.0,	0.0
6.0,	14.993,	5.147,	12.987,	1.19,	168.1,	9.501,	0.709,	7.21,	0.601,	1.0,	0.0
6.0,	15.301,	3.555,	17.868,	2.281,	8.1,	3.501,	0.117,	16.21,	1.781,	1.031,	7.302
6.0,	8.803,	0.676,	15.629,	2.136,	80.1,	7.501,	1.537,	16.21,	1.601,	1.584,	4.604
6.0,	19.685,	5.35,	2.652,	1.448,	84.1,	6.501,	1.169,	27.01,	0.821,	1.0,	0.0
6.0,	6.933,	0.293,	1.217,	0.448,	140.1,	6.001,	1.124,	19.81,	1.821,	1.0,	0.0
6.0,	12.216,	0.562,	7.694,	6.732,	68.1,	7.501,	1.353,	18.91,	1.941,	1.0,	0.0
6.0,	9.056,	7.712,	5.811,	2.313,	24.1,	3.501,	0.174,	14.41,	1.781,	1.0,	0.0
6.0,	8.915,	4.41,	10.156,	8.639,	108.1,	2.001,	1.074,	26.11,	1.381,	0.984,	2.31
6.0,	15.479,	5.527,	5.322,	4.402,	24.1,	1.001,	0.505,	21.61,	0.741,	1.0,	0.0
6.0,	11.513,	7.988,	18.632,	1.26,	104.1,	6.501,	0.571,	25.21,	0.401,	1.427,	7.104
6.0,	3.429,	3.131,	17.047,	1.389,	68.1,	9.001,	0.724,	23.41,	1.001,	2.915,	4.396
6.0,	15.417,	5.277,	13.644,	3.032,	32.1,	5.501,	1.988,	12.61,	1.361,	1.0,	0.0
6.0,	7.277,	0.866,	5.917,	1.641,	32.1,	1.001,	0.973,	25.21,	1.101,	1.0,	0.0
6.0,	0.869,	0.053,	3.193,	2.27,	20.1,	4.501,	1.33,	27.01,	0.021,	1.168,	68.54
6.0,	13.342,	0.577,	4.805,	0.558,	100.1,	8.001,	0.395,	15.31,	1.741,	1.0,	0.0
6.0,	6.158,	0.845,	3.538,	3.106,	128.1,	1.001,	1.83,	6.31,	0.281,	1.0,	0.0
6.0,	9.144,	4.974,	3.048,	0.716,	8.1,	7.501,	1.617,	22.51,	1.961,	1.0,	0.0
6.0,	10.157,	6.274,	8.259,	8.114,	84.1,	0.001,	0.2,	20.71,	1.941,	1.0,	0.0
6.0,	7.941,	0.645,	3.046,	0.571,	16.1,	4.501,	0.431,	26.11,	0.661,	1.0,	0.0
6.0,	16.224,	0.099,	12.922,	2.101,	4.1,	6.001,	1.55,	20.71,	1.861,	1.0,	0.0
6.0,	12.921,	8.411,	14.367,	6.7,	120.1,	4.001,	0.925,	27.91,	0.121,	1.0,	0.0
6.0,	17.391,	1.198,	6.263,	0.164,	56.1,	5.501,	0.281,	2.71,	0.241,	1.0,	0.0
6.0,	13.728,	7.824,	8.486,	7.737,	136.1,	4.001,	1.327,	11.71,	0.681,	1.0,	0.0
6.0,	15.939,	2.265,	17.723,	0.622,	12.1,	5.001,	0.753,	5.41,	1.121,	1.0,	0.0
6.0,	1.046,	0.065,	8.619,	0.486,	20.1,	9.501,	1.723,	5.41,	0.121,	1.0,	0.0
6.0,	12.018,	10.599,	17.818,	2.317,	60.1,	2.001,	0.311,	0.01,	0.461,	1.476,	7.877
6.0,	14.499,	4.373,	4.761,	1.218,	160.1,	3.001,	0.474,	16.21,	1.221,	1.0,	0.0
6.0,	11.245,	6.455,	13.809,	6.383,	180.1,	5.501,	0.605,	4.51,	0.601,	1.137,	4.406
6.0,	18.062,	6.061,	4.96,	4.198,	176.1,	0.001,	1.633,	12.61,	1.721,	1.0,	0.0
6.0,	16.273,	3.202,	7.85,	4.141,	12.1,	7.001,	1.951,	5.41,	1.581,	1.0,	0.0
6.0,	8.184,	5.077,	9.099,	8.734,	100.1,	7.501,	0.47,	29.71,	0.461,	1.001,	4.144
6.0,	14.858,	1.428,	8.693,	0.167,	172.1,	9.501,	0.314,	22.51,	0.601,	1.0,	0.0
6.0,	6.446,	0.276,	17.784,	0.476,	64.1,	2.501,	1.982,	26.11,	1.461,	1.0,	0.0
6.0,	14.48,	10.43,	15.349,	7.513,	144.1,	5.001,	1.709,	17.11,	1.561,	1.0,	0.0
6.0,	7.191,	4.331,	9.3,	0.711,	144.1,	9.501,	0.486,	2.71,	0.841,	1.049,	6.696
6.0,	3.563,	0.445,	10.743,	0.508,	148.1,	7.001,	1.948,	20.71,	1.361,	1.0,	0.0
6.0,	13.551,	3.522,	18.487,	1.073,	48.1,	8.501,	0.8,	5.41,	1.641,	1.0,	4.24
6.0,	18.421,	4.457,	19.527,	5.078,	144.1,	0.001,	1.198,	28.81,	0.661,	1.0,	0.0
6.0,	6.43,	0.592,	6.358,	0.242,	160.1,	9.001,	0.931,	18.01,	0.941,	1.0,	0.0
6.0,	14.042,	2.39,	17.693,	2.657,	88.1,	8.001,	1.685,	11.71,	0.861,	1.028,	3.088
6.0,	2.416,	1.033,	6.665,	0.315,	88.1,	4.001,	1.721,	27.91,	0.441,	1.0,	0.0
6.0,	19.022,	8.951,	13.434,	4.546,	184.1,	0.001,	0.194,	8.11,	0.321,	1.0,	0.0
6.0,	7.081,	3.904,	3.039,	0.89,	4.1,	4.501,	1.823,	8.11,	1.561,	1.0,	0.0
6.0,	10.276,	4.831,	19.469,	2.776,	72.1,	5.001,	1.152,	9.01,	0.781,	1.704,	3.848
6.0,	2.662,	1.011,	18.061,	12.109,	144.1,	3.001,	0.3,	7.21,	1.841,	15.962,	5.402
6.0,	2.041,	1.145,	4.788,	4.448,	192.1,	5.001,	0.648,	26.11,	0.061,	1.604,	17.605
6.0,	18.932,	0.717,	17.503,	3.566,	160.1,	7.501,	1.08,	22.51,	1.441,	1.0,	0.0
6.0,	4.787,	4.381,	5.591,	0.622,	80.1,	2.001,	1.293,	25.21,	1.701,	1.0,	0.0
6.0,	1.563,	1.308,	16.285,	2.054,	0.1,	4.501,	1.59,	27.01,	1.821,	1.0,	0.0
6.0,	9.289,	0.562,	8.046,	1.863,	168.1,	2.001,	1.131,	27.91,	0.661,	1.0,	0.0
6.0,	11.078,	1.606,	15.968,	9.234,	72.1,	1.501,	1.951,	9.01,	1.501,	1.496,	2.528
6.0,	7.909,	1.263,	5.271,	3.206,	184.1,	2.001,	0.989,	20.71,	0.621,	1.0,	0.0
6.0,	13.425,	1.979,	5.489,	3.514,	168.1,	0.501,	1.188,	24.31,	1.241,	1.0,	0.0
6.0,	12.332,	7.447,	9.823,	9.145,	160.1,	0.501,	1.657,	22.51,	1.941,	1.0,	0.0
6.0,	19.873,	10.677,	14.313,	2.208,	116.1,	1.001,	0.681,	28.81,	0.281,	1.0,	0.0
6.0,	15.182,	1.49,	10.515,	1.473,	80.1,	6.501,	0.837,	29.71,	1.421,	1.0,	0.0
6.0,	19.102,	1.052,	12.03,	0.499,	188.1,	0.501,	1.11,	6.31,	0.561,	1.0,	0.0
6.0,	1.626,	0.4,	19.477,	6.782,	116.1,	8.501,	0.033,	0.91,	0.161,	9.588,	32.307
6.0,	0.334,	0.096,	0.728,	0.51,	52.1,	2.001,	0.406,	24.31,	0.861,	1.38,	19.844
6.0,	10.63,	7.577,	8.826,	1.021,	80.1,	4.501,	0.375,	1.81,	0.301,	1.0,	0.0
6.0,	3.568,	2.477,	13.118,	2.394,	84.1,	1.001,	1.733,	5.41,	0.401,	0.894,	5.408
6.0,	5.055,	0.861,	16.769,	7.93,	136.1,	0.501,	1.009,	0.01,	0.321,	6.02,	6.299
6.0,	19.806,	2.941,	8.787,	0.545,	108.1,	4.501,	1.92,	1.81,	0.621,	1.0,	0.0
6.0,	14.096,	4.028,	8.399,	8.166,	184.1,	4.001,	1.206,	23.41,	0.821,	1.0,	0.0
6.0,	6.291,	1.538,	12.324,	6.327,	52.1,	8.001,	1.452,	20.71,	1.901,	2.042,	2.463
6.0,	14.788,	2.815,	14.623,	1.063,	196.1,	7.001,	1.327,	5.41,	1.641,	1.0,	0.0
6.0,	7.879,	0.356,	2.196,	1.768,	36.1,	3.501,	0.581,	26.11,	1.181,	1.0,	0.0
6.0,	10.19,	7.749,	18.682,	4.881,	152.1,	6.501,	1.929,	22.51,	1.961,	1.713,	1.996
6.0,	2.429,	0.35,	3.707,	1.009,	28.1,	0.501,	1.57,	28.81,	1.941,	1.0,	0.0
6.0,	11.319,	2.726,	10.465,	3.719,	16.1,	8.001,	0.606,	21.61,	1.781,	1.0,	0.0
6.0,	2.235,	1.949,	6.166,	2.115,	172.1,	2.501,	1.313,	9.01,	0.901,	1.874,	4.731
6.0,	1.373,	0.273,	4.791,	2.514,	132.1,	3.501,	1.744,	28.81,	0.161,	1.404,	12.943
6.0,	9.031,	0.809,	1.249,	0.594,	128.1,	6.001,	0.208,	9.91,	0.461,	1.0,	0.0
6.0,	14.197,	1.872,	13.125,	6.21,	124.1,	2.501,	0.504,	9.01,	1.261,	1.0,	0.0
6.0,	18.349,	0.868,	6.712,	0.526,	164.1,	1.501,	1.849,	18.91,	0.061,	1.0,	0.0
6.0,	12.448,	1.756,	14.537,	8.732,	56.1,	1.001,	0.325,	6.31,	0.681,	1.222,	6.917
6.0,	8.238,	2.466,	12.214,	6.259,	164.1,	3.001,	0.027,	22.51,	0.081,	1.315,	51.765
6.0,	3.694,	1.327,	1.694,	1.343,	48.1,	0.001,	0.534,	4.51,	0.801,	1.0,	0.0
6.0,	15.136,	6.044,	12.056,	11.841,	88.1,	6.501,	1.954,	29.71,	1.481,	1.0,	0.0
6.0,	3.798,	1.047,	14.752,	0.465,	176.1,	7.001,	1.639,	16.21,	0.061,	1.0,	0.0
6.0,	0.951,	0.026,	3.496,	2.292,	96.1,	8.001,	0.849,	29.71,	0.621,	6.418,	33.009
6.0,	11.104,	0.46,	5.093,	0.242,	84.1,	5.501,	1.033,	8.11,	1.601,	1.0,	0.0
6.0,	14.092,	13.054,	8.875,	8.221,	96.1,	5.001,	1.207,	13.51,	1.021,	1.0,	0.0
6.0,	2.298,	1.802,	6.077,	4.572,	140.1,	1.001,	0.935,	19.81,	0.541,	3.462,	4.639
6.0,	14.004,	0.744,	4.019,	1.968,	180.1,	4.501,	1.06,	0.91,	1.041,	1.0,	0.0
6.0,	8.562,	3.06,	15.697,	0.659,	32.1,	3.501,	1.325,	19.81,	1.741,	1.0,	0.0
6.0,	19.905,	6.342,	8.978,	4.393,	156.1,	5.001,	1.957,	18.01,	1.501,	1.0,	0.0
6.0,	14.849,	4.612,	14.354,	3.527,	16.1,	9.501,	0.539,	24.31,	0.141,	1.0,	0.0
6.0,	11.747,	0.208,	11.355,	0.075,	184.1,	9.501,	0.762,	26.11,	0.701,	1.0,	0.0
6.0,	7.213,	3.611,	6.524,	2.998,	56.1,	9.001,	1.618,	29.71,	0.201,	1.0,	0.0
6.0,	4.584,	0.647,	6.994,	3.45,	100.1,	5.001,	1.256,	6.31,	1.961,	2.283,	3.701
6.0,	4.824,	0.131,	6.582,	0.361,	68.1,	4.001,	1.746,	8.11,	1.441,	1.0,	0.0
6.0,	12.786,	10.004,	18.957,	2.788,	112.1,	6.501,	1.785,	18.01,	0.261,	0.997,	4.447
6.0,	5.881,	4.155,	5.32,	2.304,	88.1,	6.001,	1.398,	8.11,	0.061,	1.0,	0.0
6.0,	1.775,	0.2,	4.329,	2.088,	48.1,	7.001,	0.854,	29.71,	1.921,	3.234,	6.987
6.0,	5.417,	1.059,	8.51,	3.052,	128.1,	4.501,	1.201,	16.21,	1.161,	2.288,	3.829
6.0,	18.843,	5.066,	17.043,	11.881,	120.1,	4.001,	1.369,	20.71,	1.161,	1.0,	0.0
6.0,	5.644,	0.135,	6.276,	5.805,	64.1,	6.501,	1.363,	18.91,	1.601,	1.105,	7.673
6.0,	3.551,	1.497,	13.055,	0.371,	60.1,	4.001,	0.242,	1.81,	1.141,	3.031,	15.147
6.0,	19.251,	0.764,	15.655,	1.496,	116.1,	2.001,	0.522,	20.71,	1.121,	1.0,	0.0
6.0,	4.147,	0.007,	13.756,	0.306,	64.1,	9.501,	1.135,	18.91,	1.501,	1.0,	0.0
6.0,	17.107,	7.991,	12.322,	3.016,	56.1,	3.001,	1.536,	29.71,	1.761,	1.0,	0.0
6.0,	0.913,	0.834,	15.482,	0.864,	40.1,	8.501,	0.023,	1.81,	1.821,	12.584,	26.687
6.0,	3.22,	0.19,	9.28,	1.015,	156.1,	3.501,	1.964,	12.61,	0.621,	1.0,	0.0
6.0,	3.304,	2.45,	2.801,	1.836,	12.1,	5.501,	1.929,	27.01,	0.921,	1.0,	0.0
6.0,	2.537,	0.207,	14.585,	0.654,	80.1,	8.501,	0.068,	1.81,	0.961,	24.276,	26.646
6.0,	9.15,	3.855,	13.188,	8.39,	112.1,	4.501,	0.214,	14.41,	0.341,	1.277,	9.169
6.0,	17.846,	2.815,	8.609,	5.707,	76.1,	5.501,	1.468,	0.91,	0.961,	1.0,	0.0
6.0,	2.769,	0.794,	1.563,	0.659,	92.1,	7.501,	1.187,	20.71,	1.541,	1.0,	0.0
6.0,	5.287,	1.555,	8.556,	0.551,	32.1,	7.001,	1.815,	9.91,	0.261,	1.0,	0.0
6.0,	0.819,	0.351,	9.813,	7.492,	180.1,	8.501,	0.296,	9.01,	0.841,	18.83,	7.554
6.0,	9.783,	8.832,	1.087,	1.059,	184.1,	6.001,	1.711,	16.21,	0.241,	1.0,	0.0
6.0,	13.573,	6.769,	7.66,	3.498,	144.1,	3.001,	1.508,	8.11,	1.561,	1.0,	0.0
6.0,	6.353,	0.528,	11.28,	1.842,	112.1,	8.001,	1.261,	20.71,	0.701,	1.724,	6.508
6.0,	2.849,	0.54,	8.211,	1.094,	100.1,	1.501,	0.71,	17.11,	0.741,	3.002,	8.015
6.0,	5.164,	0.721,	16.32,	12.224,	72.1,	7.501,	0.449,	5.41,	0.441,	3.653,	6.659
6.0,	10.871,	0.17,	12.385,	0.662,	84.1,	6.501,	1.123,	6.31,	0.341,	1.0,	0.0
6.0,	17.977,	4.203,	11.755,	2.801,	12.1,	3.501,	0.591,	28.81,	0.741,	1.0,	0.0
6.0,	0.87,	0.028,	7.172,	0.091,	20.1,	9.001,	0.693,	5.41,	1.701,	1.0,	0.0
6.0,	12.048,	1.431,	4.847,	0.499,	88.1,	8.001,	1.289,	16.21,	0.881,	1.0,	0.0
6.0,	19.753,	4.233,	16.402,	6.851,	184.1,	4.001,	0.648,	17.11,	1.501,	1.0,	0.0
6.0,	3.757,	1.632,	1.941,	1.273,	84.1,	0.001,	1.592,	25.21,	1.701,	1.0,	0.0
6.0,	3.299,	1.383,	16.4,	11.398,	100.1,	7.001,	0.85,	14.41,	0.121,	2.368,	9.434
6.0,	0.105,	0.054,	0.562,	0.114,	104.1,	0.501,	1.91,	26.11,	0.381,	1.0,	0.0
6.0,	1.961,	0.58,	6.199,	0.142,	12.1,	7.501,	0.819,	2.71,	0.821,	1.0,	0.0
6.0,	12.008,	1.441,	2.256,	0.169,	56.1,	6.001,	1.603,	0.01,	0.541,	1.0,	0.0
6.0,	9.396,	7.03,	16.165,	1.602,	172.1,	6.501,	1.289,	22.51,	0.381,	1.011,	5.21
6.0,	7.93,	1.251,	6.188,	5.145,	188.1,	7.001,	0.994,	28.81,	0.161,	1.0,	0.0
6.0,	4.33,	0.558,	16.819,	1.946,	164.1,	3.501,	0.566,	27.91,	1.081,	16.432,	6.006
6.0,	15.189,	3.968,	8.887,	0.61,	140.1,	1.001,	0.981,	2.71,	1.981,	1.0,	0.0
6.0,	7.461,	2.938,	12.446,	1.492,	112.1,	7.001,	0.297,	4.51,	1.041,	2.66,	6.891
6.0,	5.291,	2.162,	11.95,	3.607,	56.1,	9.501,	1.594,	4.51,	1.641,	1.759,	2.647
6.0,	7.93,	1.945,	17.262,	6.454,	148.1,	8.001,	1.597,	21.61,	0.881,	2.929,	2.881
6.0,	6.727,	4.821,	19.39,	2.672,	120.1,	6.001,	0.299,	16.21,	0.041,	1.617,	26.142
6.0,	13.2,	0.057,	15.414,	2.442,	128.1,	9.501,	1.796,	27.91,	1.701,	1.354,	15.736
6.0,	17.251,	3.072,	9.563,	7.205,	40.1,	7.001,	0.467,	19.81,	1.581,	1.0,	0.0
6.0,	13.17,	1.339,	6.462,	4.924,	96.1,	6.001,	0.353,	19.81,	1.141,	1.0,	0.0
6.0,	10.144,	3.837,	19.217,	3.709,	20.1,	1.001,	1.922,	27.01,	1.961,	0.798,	2.324
6.0,	7.504,	0.953,	17.601,	0.6,	96.1,	8.501,	0.069,	5.41,	0.901,	7.353,	22.756
6.0,	0.57,	0.535,	3.865,	0.343,	88.1,	4.001,	1.599,	0.91,	1.001,	1.0,	0.0
6.0,	18.393,	3.907,	18.187,	0.562,	124.1,	1.001,	0.595,	15.31,	1.761,	1.0,	0.0
6.0,	8.21,	0.168,	10.345,	0.897,	176.1,	4.001,	0.879,	0.91,	1.901,	0.847,	10.738
6.0,	3.578,	0.164,	3.458,	0.182,	52.1,	6.001,	0.29,	29.71,	0.961,	1.0,	0.0
6.0,	4.542,	0.426,	5.175,	2.893,	188.1,	5.501,	1.814,	20.71,	1.261,	1.028,	4.191
6.0,	4.282,	4.23,	7.367,	4.484,	4.1,	7.001,	1.254,	18.91,	0.081,	1.0,	0.0
6.0,	17.699,	4.713,	11.574,	6.794,	24.1,	1.501,	0.022,	11.71,	1.381,	1.0,	0.0
6.0,	9.539,	2.336,	6.737,	0.896,	116.1,	5.501,	1.846,	26.11,	1.461,	1.0,	0.0
6.0,	9.168,	4.473,	17.369,	0.565,	80.1,	5.001,	0.828,	25.21,	0.961,	1.0,	0.0
6.0,	15.367,	2.148,	15.912,	7.897,	68.1,	3.001,	0.252,	3.61,	1.521,	0.998,	5.501
6.0,	7.818,	2.056,	11.269,	9.561,	140.1,	5.501,	0.673,	0.91,	1.381,	1.795,	3.676
6.0,	18.634,	11.741,	6.027,	2.427,	64.1,	7.501,	0.45,	7.21,	0.721,	1.0,	0.0
6.0,	4.911,	3.848,	3.036,	0.433,	32.1,	3.501,	0.189,	21.61,	0.661,	1.0,	0.0
6.0,	11.287,	5.592,	16.734,	2.324,	48.1,	9.501,	1.682,	2.71,	1.281,	1.0,	0.0
6.0,	14.633,	6.759,	19.963,	2.998,	124.1,	6.501,	0.504,	27.01,	1.541,	1.629,	4.204
6.0,	16.896,	2.219,	7.021,	1.767,	88.1,	1.501,	1.262,	11.71,	0.801,	1.0,	0.0
6.0,	17.631,	0.369,	4.569,	0.382,	48.1,	3.001,	1.824,	21.61,	1.321,	1.0,	0.0
6.0,	17.424,	0.362,	10.382,	0.393,	96.1,	5.001,	0.78,	20.71,	1.581,	1.0,	0.0
6.0,	3.862,	0.122,	17.962,	1.008,	192.1,	9.001,	0.532,	2.71,	0.441,	10.624,	13.73
6.0,	5.22,	3.623,	1.224,	0.403,	72.1,	9.501,	1.156,	13.51,	0.441,	1.0,	0.0
6.0,	2.124,	0.742,	14.41,	12.58,	84.1,	1.501,	1.491,	18.01,	0.401,	5.904,	5.048
6.0,	10.746,	7.648,	17.926,	5.001,	164.1,	4.501,	0.642,	12.61,	1.841,	2.381,	3.187
6.0,	14.061,	5.401,	6.9,	4.215,	64.1,	6.001,	1.088,	20.71,	1.461,	1.0,	0.0
6.0,	12.898,	5.297,	17.129,	0.87,	140.1,	4.001,	0.732,	16.21,	1.141,	0.959,	6.197
6.0,	6.515,	1.685,	15.28,	13.881,	128.1,	4.001,	0.24,	24.31,	0.541,	3.029,	8.046
6.0,	14.933,	3.731,	4.48,	0.851,	36.1,	0.501,	1.544,	8.11,	1.481,	1.0,	0.0
6.0,	7.616,	6.488,	18.571,	5.998,	40.1,	4.001,	1.836,	16.21,	1.341,	1.469,	2.028
6.0,	18.879,	0.773,	16.709,	0.198,	172.1,	8.001,	1.429,	0.01,	1.701,	1.0,	0.0
6.0,	4.018,	0.554,	9.423,	5.103,	156.1,	0.501,	1.927,	15.31,	0.901,	2.402,	4.503
6.0,	6.751,	5.466,	15.245,	13.871,	92.1,	0.501,	1.531,	27.01,	0.881,	1.405,	2.652
6.0,	9.964,	1.548,	11.079,	0.922,	96.1,	1.501,	0.559,	8.11,	1.281,	1.052,	6.744
6.0,	11.595,	10.998,	7.037,	1.482,	40.1,	6.001,	0.346,	29.71,	1.461,	1.0,	0.0
6.0,	3.594,	0.017,	3.81,	0.179,	188.1,	0.001,	0.111,	4.51,	1.641,	1.0,	0.0
6.0,	9.997,	0.691,	8.477,	5.142,	116.1,	4.001,	0.602,	2.71,	0.341,	1.0,	0.0
6.0,	19.071,	6.849,	10.762,	5.687,	148.1,	1.501,	1.597,	18.91,	0.881,	1.0,	0.0
6.0,	15.251,	8.065,	12.932,	2.689,	24.1,	5.001,	1.965,	4.51,	1.861,	1.0,	0.0
6.0,	5.266,	2.534,	11.463,	1.265,	68.1,	4.501,	1.755,	0.91,	1.421,	1.0,	0.0
6.0,	19.228,	1.153,	17.777,	7.823,	72.1,	6.001,	1.188,	20.71,	1.101,	1.0,	0.0
6.0,	3.494,	0.006,	5.655,	0.01,	16.1,	9.001,	0.11,	17.11,	1.021,	1.0,	0.0
6.0,	1.283,	0.98,	18.035,	11.741,	12.1,	5.501,	1.916,	15.31,	1.861,	3.171,	2.114
6.0,	11.138,	9.554,	7.715,	3.607,	136.1,	8.001,	0.887,	4.51,	1.561,	1.0,	0.0
6.0,	12.508,	9.847,	15.361,	4.297,	104.1,	4.001,	0.562,	8.11,	1.901,	1.159,	3.177
6.0,	4.119,	3.22,	19.158,	1.295,	44.1,	2.001,	0.869,	10.81,	0.921,	1.887,	4.84
6.0,	6.386,	4.515,	6.613,	4.902,	44.1,	2.001,	1.059,	28.81,	1.461,	1.0,	0.0
6.0,	0.672,	0.592,	19.218,	10.036,	12.1,	6.001,	1.121,	9.91,	1.881,	6.042,	2.76
6.0,	6.143,	2.694,	3.014,	1.001,	148.1,	9.001,	1.06,	2.71,	1.481,	1.0,	0.0
6.0,	3.623,	1.478,	4.339,	0.253,	144.1,	4.501,	0.385,	18.91,	0.481,	1.0,	0.0
6.0,	13.35,	2.734,	5.286,	0.399,	0.1,	4.501,	0.354,	5.41,	0.001,	1.0,	0.0
6.0,	4.96,	0.633,	3.717,	0.967,	140.1,	6.501,	1.91,	28.81,	1.741,	1.0,	0.0
6.0,	9.612,	7.219,	15.555,	12.817,	52.1,	6.001,	0.563,	26.11,	1.281,	1.171,	2.566
6.0,	18.68,	3.047,	19.801,	3.083,	188.1,	2.001,	1.991,	6.31,	0.301,	1.0,	0.0
6.0,	11.455,	0.102,	11.589,	0.122,	156.1,	2.001,	1.169,	11.71,	1.921,	1.0,	0.0
6.0,	3.795,	2.437,	16.572,	6.186,	128.1,	1.501,	0.963,	15.31,	0.321,	4.908,	5.339
6.0,	11.565,	7.048,	7.708,	7.298,	128.1,	2.001,	1.029,	26.11,	1.041,	1.0,	0.0
6.0,	1.338,	0.16,	3.264,	2.252,	116.1,	6.501,	0.847,	20.71,	0.781,	4.219,	9.005
6.0,	17.952,	0.058,	16.237,	0.033,	184.1,	0.501,	0.422,	6.31,	0.621,	1.0,	0.0
6.0,	12.642,	2.199,	13.091,	3.668,	164.1,	5.001,	1.608,	10.81,	1.281,	1.0,	0.0
6.0,	5.783,	1.263,	16.667,	4.904,	108.1,	5.501,	0.031,	12.61,	1.601,	3.653,	27.228
6.0,	5.622,	0.481,	17.765,	13.761,	100.1,	3.001,	0.749,	2.71,	0.061,	2.729,	18.751
6.0,	0.891,	0.167,	3.663,	2.833,	80.1,	2.001,	1.983,	1.81,	0.361,	1.317,	11.318
6.0,	8.125,	7.651,	17.686,	6.353,	88.1,	7.501,	0.508,	0.91,	1.501,	1.966,	3.301
6.0,	9.312,	1.421,	3.807,	0.385,	184.1,	8.501,	0.993,	16.21,	1.401,	1.0,	0.0
6.0,	7.06,	0.014,	9.631,	0.165,	156.1,	0.501,	0.854,	2.71,	1.821,	1.0,	0.0
6.0,	3.873,	0.227,	5.43,	2.713,	152.1,	8.501,	0.047,	0.91,	0.261,	2.09,	36.786
6.0,	1.708,	1.424,	5.959,	2.45,	108.1,	5.001,	1.439,	20.71,	0.421,	1.666,	5.446
6.0,	14.114,	6.797,	3.405,	1.813,	120.1,	8.501,	1.787,	27.91,	1.701,	1.0,	0.0
6.0,	17.079,	13.446,	16.888,	8.793,	160.1,	9.001,	0.662,	19.81,	0.341,	1.0,	0.0
6.0,	2.198,	0.275,	4.164,	1.069,	76.1,	4.001,	1.575,	26.11,	0.241,	1.0,	0.0
6.0,	10.082,	3.532,	9.745,	6.476,	192.1,	1.001,	0.579,	17.11,	0.941,	1.0,	0.0
6.0,	7.276,	1.436,	4.85,	1.763,	76.1,	1.501,	0.813,	25.21,	0.641,	1.0,	0.0
6.0,	16.106,	1.652,	9.957,	2.253,	116.1,	9.501,	0.685,	18.01,	0.401,	1.0,	0.0
6.0,	5.821,	2.975,	7.529,	0.805,	156.1,	3.501,	0.797,	13.51,	0.921,	1.0,	0.0
6.0,	12.515,	3.241,	7.595,	4.945,	40.1,	4.501,	1.55,	14.41,	1.901,	1.0,	0.0
6.0,	10.897,	4.581,	19.978,	1.934,	12.1,	2.001,	0.838,	0.91,	1.681,	1.284,	3.573
6.0,	3.056,	1.689,	5.789,	2.304,	80.1,	1.001,	0.6,	6.31,	0.661,	2.903,	5.721
6.0,	11.815,	0.142,	16.564,	3.031,	176.1,	2.501,	1.257,	21.61,	0.781,	4.295,	9.283
6.0,	12.29,	0.421,	19.308,	1.841,	188.1,	6.001,	1.621,	16.21,	1.141,	1.124,	6.282
6.0,	12.176,	0.28,	8.434,	5.966,	132.1,	8.001,	1.959,	26.11,	1.101,	1.0,	0.0
6.0,	13.78,	0.52,	6.113,	2.583,	172.1,	1.001,	1.975,	13.51,	1.581,	1.0,	0.0
6.0,	5.945,	0.426,	7.69,	0.066,	140.1,	4.501,	0.406,	9.91,	1.781,	1.0,	0.0
6.0,	7.969,	2.311,	17.347,	5.22,	192.1,	8.501,	0.684,	10.81,	1.121,	4.248,	3.776
6.0,	12.815,	0.715,	4.544,	1.743,	184.1,	9.001,	0.499,	28.81,	1.461,	1.0,	0.0
6.0,	6.681,	0.555,	13.089,	2.758,	136.1,	9.001,	1.608,	18.01,	1.081,	2.43,	4.438
6.0,	7.922,	1.972,	1.994,	0.437,	128.1,	3.001,	1.206,	9.01,	1.281,	1.0,	0.0
6.0,	11.737,	0.677,	11.346,	3.611,	100.1,	1.501,	1.021,	20.71,	0.581,	1.0,	0.0
6.0,	10.965,	0.724,	2.967,	1.577,	8.1,	2.001,	1.71,	13.51,	0.821,	1.0,	0.0
6.0,	8.238,	1.5,	19.321,	10.182,	132.1,	1.001,	0.306,	8.11,	1.401,	8.383,	6.172
6.0,	7.079,	5.299,	15.987,	10.743,	88.1,	2.001,	0.71,	17.11,	0.741,	2.238,	3.877
6.0,	7.286,	0.054,	11.117,	0.922,	184.1,	3.501,	1.577,	7.21,	1.301,	1.0,	0.0
6.0,	12.244,	1.02,	15.835,	0.28,	76.1,	0.501,	1.189,	9.91,	0.601,	1.0,	0.0
6.0,	9.862,	4.56,	6.831,	2.023,	96.1,	8.001,	0.633,	3.61,	0.921,	1.0,	0.0
6.0,	13.037,	2.37,	10.601,	0.923,	124.1,	8.501,	0.61,	18.91,	0.981,	1.0,	0.0
6.0,	8.382,	0.727,	5.087,	2.823,	188.1,	1.501,	0.861,	20.71,	1.781,	1.0,	0.0
6.0,	5.544,	3.569,	13.518,	6.336,	136.1,	3.001,	1.715,	4.51,	1.361,	2.831,	2.235
6.0,	9.933,	2.361,	12.846,	0.905,	52.1,	2.501,	1.144,	5.41,	1.401,	1.0,	0.0
6.0,	6.059,	0.214,	7.075,	4.56,	196.1,	2.501,	0.001,	2.71,	0.941,	1.091,	755.645
6.0,	4.407,	2.065,	15.375,	0.399,	116.1,	7.501,	0.6,	7.21,	0.521,	1.0,	0.0
6.0,	5.707,	1.855,	3.595,	1.678,	112.1,	5.001,	0.702,	19.81,	1.181,	1.0,	0.0
6.0,	11.28,	0.764,	1.481,	0.772,	56.1,	2.501,	1.404,	14.41,	1.861,	1.0,	0.0
6.0,	9.111,	0.048,	16.176,	0.123,	8.1,	6.501,	0.357,	12.61,	0.181,	1.0,	0.0
6.0,	12.535,	4.533,	14.281,	0.643,	192.1,	4.501,	0.834,	13.51,	0.041,	1.0,	0.0
6.0,	13.2,	8.394,	15.415,	5.387,	152.1,	7.001,	1.043,	19.81,	1.941,	1.047,	2.108
6.0,	1.404,	0.336,	12.929,	0.732,	20.1,	0.001,	1.505,	4.51,	1.461,	1.0,	0.0
6.0,	6.235,	0.897,	13.572,	8.263,	64.1,	5.501,	0.255,	13.51,	1.281,	3.285,	6.54
6.0,	17.273,	1.125,	6.319,	2.204,	160.1,	3.501,	1.977,	20.71,	1.201,	1.0,	0.0
6.0,	19.174,	4.486,	18.123,	5.653,	8.1,	5.501,	0.699,	27.01,	0.961,	1.0,	0.0
6.0,	7.552,	3.535,	6.542,	5.394,	180.1,	2.501,	1.291,	21.61,	1.001,	1.0,	0.0
6.0,	9.46,	0.855,	7.09,	1.931,	112.1,	2.501,	1.768,	5.41,	1.241,	1.0,	0.0
6.0,	5.028,	4.863,	12.259,	6.634,	124.1,	3.001,	1.159,	22.51,	1.321,	2.841,	2.505
6.0,	2.901,	1.131,	11.267,	0.799,	4.1,	3.001,	0.397,	4.51,	1.561,	1.922,	7.444
6.0,	7.66,	7.181,	10.45,	4.696,	52.1,	9.001,	1.027,	7.21,	0.921,	1.014,	2.317
6.0,	12.812,	3.08,	9.797,	1.436,	68.1,	1.501,	1.191,	27.01,	1.301,	1.0,	0.0
6.0,	6.675,	0.867,	8.864,	3.366,	52.1,	5.501,	1.306,	15.31,	0.961,	1.282,	3.934
6.0,	7.152,	1.72,	1.541,	1.125,	168.1,	0.501,	1.04,	25.21,	0.981,	1.0,	0.0
6.0,	14.391,	1.079,	18.134,	3.968,	132.1,	8.001,	0.519,	16.21,	0.061,	1.181,	18.249
6.0,	17.566,	5.419,	7.923,	4.407,	4.1,	6.001,	0.979,	14.41,	0.061,	1.0,	0.0
6.0,	2.311,	1.373,	17.209,	7.895,	140.1,	0.501,	1.789,	7.21,	1.201,	6.598,	2.764
6.0,	8.238,	1.779,	9.62,	2.13,	32.1,	3.001,	1.082,	16.21,	1.521,	1.0,	0.0
6.0,	1.728,	0.186,	0.394,	0.331,	20.1,	4.001,	0.215,	27.91,	1.201,	1.0,	0.0
6.0,	14.528,	0.239,	3.455,	0.266,	64.1,	8.501,	0.02,	16.21,	1.381,	1.0,	0.0
6.0,	7.447,	3.068,	14.588,	1.455,	96.1,	7.501,	1.619,	20.71,	0.341,	1.0,	0.0
6.0,	18.547,	0.086,	9.583,	0.533,	8.1,	3.501,	1.302,	18.91,	1.461,	1.0,	0.0
6.0,	7.897,	0.18,	6.039,	0.518,	16.1,	5.001,	1.868,	18.91,	0.921,	1.0,	0.0
6.0,	13.431,	12.358,	15.303,	7.364,	44.1,	6.501,	1.7,	14.41,	1.201,	1.0,	0.0
6.0,	18.99,	0.887,	17.557,	3.095,	64.1,	4.001,	0.661,	29.71,	1.181,	1.0,	0.0
6.0,	16.642,	12.375,	7.262,	1.712,	160.1,	0.001,	0.959,	20.71,	0.041,	1.0,	0.0
6.0,	15.815,	8.48,	13.996,	3.411,	72.1,	8.501,	0.641,	9.91,	1.001,	1.0,	0.0
6.0,	6.197,	3.275,	18.686,	6.641,	132.1,	1.001,	0.903,	3.61,	0.481,	4.457,	4.656
6.0,	4.223,	1.834,	18.441,	5.797,	156.1,	0.001,	1.548,	6.31,	0.861,	1.0,	0.0
6.0,	19.199,	0.411,	9.749,	0.664,	180.1,	2.501,	0.746,	23.41,	0.841,	1.0,	0.0
6.0,	8.723,	1.26,	3.806,	1.718,	0.1,	1.501,	0.586,	29.71,	1.581,	1.0,	0.0
6.0,	4.017,	0.845,	7.133,	2.802,	96.1,	5.001,	0.955,	27.91,	1.781,	2.929,	3.809
6.0,	10.589,	9.377,	18.8,	3.833,	12.1,	7.001,	0.47,	3.61,	0.001,	1.0,	695.085
6.0,	6.905,	2.491,	11.519,	7.181,	132.1,	6.001,	1.879,	9.01,	1.681,	1.88,	2.242
6.0,	12.429,	3.917,	9.504,	2.334,	0.1,	1.001,	1.793,	26.11,	1.721,	1.0,	0.0
6.0,	11.921,	9.204,	9.303,	8.146,	68.1,	1.501,	0.866,	26.11,	1.901,	1.0,	0.0
6.0,	14.051,	2.726,	15.252,	3.526,	68.1,	6.501,	0.783,	23.41,	0.621,	0.997,	3.741
6.0,	17.651,	0.497,	14.353,	0.78,	72.1,	5.501,	0.255,	27.01,	0.801,	1.0,	0.0
6.0,	14.359,	7.811,	8.25,	2.054,	72.1,	4.501,	1.518,	12.61,	1.281,	1.0,	0.0
6.0,	13.688,	2.476,	7.725,	0.624,	88.1,	3.501,	0.833,	18.01,	0.261,	1.0,	0.0
6.0,	16.102,	9.328,	16.673,	3.308,	60.1,	1.501,	0.82,	21.61,	1.541,	1.0,	0.0
6.0,	6.852,	1.978,	15.474,	3.511,	8.1,	9.501,	1.636,	16.21,	0.301,	1.024,	4.11
6.0,	17.289,	4.14,	17.902,	1.898,	104.1,	5.001,	0.618,	1.81,	1.021,	1.0,	0.0
6.0,	12.826,	0.808,	8.548,	6.657,	88.1,	6.001,	1.476,	28.81,	0.261,	1.0,	0.0
6.0,	10.36,	5.102,	14.524,	2.19,	24.1,	7.001,	1.986,	23.41,	1.161,	1.0,	0.0
6.0,	6.809,	5.829,	19.624,	2.673,	60.1,	5.501,	0.648,	26.11,	1.661,	3.245,	3.186
6.0,	19.437,	0.532,	7.337,	0.165,	24.1,	6.001,	1.546,	27.91,	1.781,	1.0,	0.0
6.0,	10.257,	8.21,	9.915,	1.196,	188.1,	5.001,	1.925,	6.31,	1.081,	1.0,	0.0
6.0,	9.083,	3.723,	4.613,	0.739,	192.1,	1.001,	0.121,	20.71,	0.281,	1.0,	0.0
6.0,	5.068,	0.407,	11.444,	0.464,	72.1,	4.001,	0.087,	10.81,	1.421,	10.615,	22.624
6.0,	18.901,	2.387,	14.749,	7.197,	52.1,	6.501,	0.939,	8.11,	1.241,	1.0,	0.0
6.0,	14.396,	6.582,	18.139,	2.37,	144.1,	2.001,	0.327,	10.81,	1.261,	1.914,	6.503
6.0,	6.339,	0.569,	11.255,	3.032,	8.1,	0.501,	1.286,	18.91,	1.361,	0.963,	4.679
6.0,	14.974,	7.322,	7.348,	4.207,	92.1,	6.001,	0.621,	10.81,	1.201,	1.0,	0.0
6.0,	16.623,	13.331,	11.079,	5.63,	12.1,	1.501,	0.215,	27.01,	0.701,	1.0,	0.0
6.0,	4.357,	0.422,	9.483,	1.553,	152.1,	2.001,	0.805,	0.91,	1.321,	5.08,	6.144
6.0,	3.509,	1.969,	16.321,	9.79,	160.1,	0.501,	1.965,	15.31,	0.181,	1.936,	6.754
6.0,	10.738,	1.98,	8.732,	1.023,	48.1,	9.501,	0.232,	3.61,	1.921,	1.0,	0.0
6.0,	5.708,	4.099,	3.164,	1.159,	16.1,	8.501,	0.582,	2.71,	0.801,	1.0,	0.0
6.0,	19.559,	1.601,	13.813,	0.376,	104.1,	5.001,	1.426,	22.51,	1.161,	1.0,	0.0
6.0,	3.083,	0.34,	19.199,	0.55,	4.1,	9.001,	0.657,	0.01,	0.061,	1.0,	0.0
6.0,	2.873,	0.255,	7.925,	4.331,	48.1,	6.501,	0.51,	2.71,	0.341,	4.166,	9.914
6.0,	4.53,	2.025,	6.016,	0.608,	140.1,	1.501,	0.757,	3.61,	0.581,	1.0,	0.0
6.0,	11.024,	4.472,	8.603,	2.523,	68.1,	4.001,	1.214,	14.41,	1.101,	1.0,	0.0
6.0,	18.775,	11.282,	6.762,	1.877,	4.1,	5.001,	0.504,	18.01,	1.261,	1.0,	0.0
6.0,	13.807,	6.579,	15.73,	1.565,	68.1,	3.501,	1.866,	8.11,	1.101,	1.0,	0.0
6.0,	19.461,	6.095,	8.633,	5.513,	152.1,	7.001,	1.457,	24.31,	1.041,	1.0,	0.0
6.0,	10.189,	9.579,	5.357,	1.874,	64.1,	7.001,	0.62,	11.71,	0.201,	1.0,	0.0
6.0,	8.49,	2.874,	3.256,	2.49,	48.1,	9.501,	0.517,	24.31,	1.921,	1.0,	0.0
6.0,	8.892,	6.786,	13.969,	12.857,	184.1,	5.001,	0.824,	0.91,	1.321,	1.538,	2.787
6.0,	7.915,	2.782,	3.342,	1.194,	176.1,	6.001,	1.992,	1.81,	0.621,	1.0,	0.0
6.0,	8.611,	1.712,	13.527,	0.331,	160.1,	6.001,	1.564,	9.01,	0.841,	1.0,	0.0
6.0,	11.047,	1.084,	16.855,	1.607,	124.1,	1.001,	0.654,	20.71,	1.461,	4.302,	5.459
6.0,	10.552,	1.381,	12.322,	4.365,	36.1,	5.501,	1.995,	0.91,	0.721,	1.0,	0.0
6.0,	7.967,	3.255,	17.341,	1.976,	16.1,	7.001,	1.267,	6.31,	1.761,	1.096,	2.837
6.0,	4.639,	1.046,	12.798,	6.511,	184.1,	7.501,	1.126,	12.61,	0.041,	1.53,	22.025
6.0,	16.699,	4.163,	14.161,	10.565,	180.1,	6.001,	0.703,	1.81,	0.801,	1.0,	0.0
6.0,	3.92,	1.278,	6.345,	1.264,	100.1,	2.001,	0.015,	18.01,	1.721,	2.416,	67.605
6.0,	16.648,	12.751,	17.648,	5.848,	140.1,	9.001,	1.684,	26.11,	0.681,	1.0,	0.0
6.0,	1.117,	1.098,	11.639,	2.152,	100.1,	3.501,	1.533,	19.81,	1.201,	2.141,	4.371
6.0,	17.985,	0.838,	5.906,	0.169,	132.1,	6.001,	0.58,	9.01,	1.981,	1.0,	0.0
6.0,	5.839,	2.986,	8.657,	0.883,	132.1,	6.001,	0.403,	20.71,	0.401,	1.615,	9.679
6.0,	3.622,	0.472,	3.276,	1.359,	192.1,	6.001,	1.278,	10.81,	0.541,	1.0,	0.0
6.0,	7.838,	0.533,	19.891,	0.527,	124.1,	3.501,	1.813,	22.51,	1.921,	1.0,	0.0
6.0,	8.297,	5.491,	3.935,	1.859,	136.1,	5.501,	0.534,	9.01,	0.041,	1.0,	0.0
6.0,	9.078,	5.213,	17.199,	10.569,	192.1,	9.501,	0.866,	17.11,	0.681,	1.754,	3.601
6.0,	4.575,	3.207,	4.23,	2.137,	92.1,	4.501,	1.081,	0.01,	1.621,	1.0,	0.0
6.0,	1.513,	1.237,	8.069,	3.138,	104.1,	3.501,	0.828,	27.01,	1.041,	7.358,	3.78
6.0,	16.312,	2.167,	2.825,	1.245,	64.1,	5.501,	0.824,	22.51,	1.781,	1.0,	0.0
6.0,	16.649,	4.024,	6.592,	1.672,	132.1,	6.501,	1.063,	24.31,	1.301,	1.0,	0.0
6.0,	4.635,	0.087,	4.799,	0.38,	64.1,	9.001,	0.956,	25.21,	1.921,	1.0,	0.0
6.0,	1.518,	0.455,	6.629,	0.43,	120.1,	3.501,	1.055,	9.91,	0.321,	1.0,	0.0
6.0,	4.585,	1.508,	18.856,	0.551,	84.1,	4.001,	1.983,	10.81,	1.741,	1.0,	0.0
6.0,	15.251,	10.205,	3.732,	2.972,	152.1,	0.001,	0.921,	21.61,	1.281,	1.0,	0.0
6.0,	3.843,	0.38,	4.97,	3.963,	116.1,	6.001,	1.969,	25.21,	1.581,	1.302,	4.245
6.0,	13.726,	4.561,	9.149,	1.054,	8.1,	2.501,	0.702,	8.11,	0.841,	1.0,	0.0
6.0,	13.128,	6.3,	11.372,	1.216,	12.1,	3.501,	1.44,	23.41,	1.921,	1.0,	0.0
6.0,	15.198,	8.912,	15.376,	10.407,	24.1,	1.001,	1.9,	22.51,	0.161,	1.0,	0.0
6.0,	8.963,	3.553,	12.227,	0.895,	168.1,	9.501,	0.91,	27.91,	0.241,	1.0,	0.0
6.0,	17.244,	12.264,	14.938,	8.833,	132.1,	5.501,	1.666,	18.01,	0.401,	1.0,	0.0
6.0,	15.705,	2.591,	14.845,	12.878,	56.1,	7.001,	1.313,	17.11,	1.861,	1.0,	0.0
6.0,	2.799,	0.044,	7.403,	0.752,	0.1,	0.501,	0.915,	9.91,	0.381,	1.0,	0.0
6.0,	18.95,	2.555,	18.319,	0.599,	76.1,	3.001,	1.067,	6.31,	0.221,	1.0,	0.0
6.0,	14.506,	3.523,	14.022,	13.681,	0.1,	3.001,	1.445,	21.61,	0.061,	1.0,	0.0
6.0,	15.225,	7.771,	8.44,	5.488,	28.1,	5.501,	1.575,	11.71,	0.161,	1.0,	0.0
6.0,	14.798,	3.466,	9.148,	0.395,	152.1,	1.001,	0.791,	19.81,	1.101,	1.0,	0.0
6.0,	10.942,	0.284,	6.287,	1.928,	180.1,	3.501,	0.096,	28.81,	0.301,	1.0,	0.0
6.0,	13.897,	13.486,	12.299,	7.091,	96.1,	8.501,	0.211,	29.71,	1.361,	1.0,	0.0
6.0,	10.995,	10.502,	12.527,	5.333,	56.1,	7.001,	0.814,	4.51,	0.861,	1.0,	0.0
6.0,	8.03,	2.154,	8.511,	0.491,	132.1,	6.001,	0.349,	16.21,	1.861,	1.0,	0.0
6.0,	10.075,	6.088,	11.765,	1.799,	100.1,	7.501,	1.497,	27.01,	1.081,	1.0,	0.0
6.0,	15.042,	6.665,	19.454,	10.787,	172.1,	5.501,	1.376,	3.61,	0.361,	1.088,	3.735
6.0,	9.064,	0.042,	6.278,	3.635,	64.1,	4.001,	1.349,	12.61,	1.041,	1.0,	0.0
6.0,	19.197,	12.266,	3.415,	1.859,	140.1,	0.001,	1.49,	0.01,	1.641,	1.0,	0.0
6.0,	15.897,	4.369,	15.367,	5.651,	28.1,	5.001,	0.277,	23.41,	0.521,	1.0,	0.0
6.0,	9.648,	0.925,	7.529,	1.054,	104.1,	1.501,	0.259,	6.31,	1.101,	1.0,	0.0
6.0,	17.638,	7.343,	4.844,	2.816,	72.1,	6.001,	1.141,	13.51,	0.481,	1.0,	0.0
6.0,	19.173,	2.189,	10.82,	0.666,	116.1,	0.001,	0.734,	9.91,	1.501,	1.0,	0.0
6.0,	9.866,	7.76,	2.96,	1.672,	20.1,	3.001,	1.79,	2.71,	1.581,	1.0,	0.0
6.0,	2.651,	0.662,	12.33,	0.331,	52.1,	0.501,	1.656,	28.81,	0.421,	1.0,	0.0
6.0,	10.443,	1.041,	13.158,	4.84,	104.1,	6.001,	1.429,	3.61,	0.001,	1.001,	696.582
6.0,	10.112,	3.864,	7.579,	2.625,	0.1,	8.501,	1.576,	2.71,	1.801,	1.0,	0.0
6.0,	13.851,	2.077,	11.263,	9.662,	108.1,	9.001,	0.238,	1.81,	0.281,	1.0,	0.0
6.0,	2.027,	1.271,	11.655,	1.228,	188.1,	6.501,	0.112,	24.31,	1.961,	16.342,	12.5
6.0,	18.721,	0.126,	16.569,	2.688,	12.1,	8.501,	0.256,	9.01,	0.661,	1.0,	0.0
6.0,	3.491,	0.109,	1.935,	0.13,	164.1,	3.501,	0.624,	6.31,	1.121,	1.0,	0.0
6.0,	16.159,	0.586,	2.618,	0.458,	40.1,	5.001,	0.241,	21.61,	1.161,	1.0,	0.0
6.0,	18.477,	4.253,	16.353,	5.803,	184.1,	7.001,	1.836,	0.91,	0.781,	1.0,	0.0
6.0,	18.831,	0.551,	11.018,	0.186,	176.1,	1.501,	1.624,	29.71,	0.681,	1.0,	0.0
6.0,	6.593,	1.59,	5.145,	4.204,	148.1,	1.001,	0.768,	1.81,	1.441,	1.0,	0.0
6.0,	10.857,	7.694,	17.056,	8.766,	160.1,	9.001,	1.133,	29.71,	1.281,	1.427,	2.371
6.0,	17.154,	0.003,	18.184,	0.014,	8.1,	8.501,	1.974,	14.41,	1.401,	1.0,	0.0
6.0,	1.233,	1.073,	4.787,	4.167,	68.1,	2.001,	1.813,	17.11,	1.021,	2.098,	3.41
6.0,	2.483,	0.465,	8.663,	0.976,	20.1,	8.501,	1.149,	23.41,	1.541,	1.0,	0.0
6.0,	17.932,	13.42,	13.712,	12.973,	16.1,	2.001,	1.037,	25.21,	0.521,	1.0,	0.0
6.0,	6.096,	0.02,	5.636,	0.058,	108.1,	0.001,	0.274,	17.11,	0.101,	1.0,	0.0
6.0,	4.059,	0.729,	5.115,	3.889,	136.1,	6.501,	0.588,	26.11,	0.181,	1.221,	9.756
6.0,	8.792,	0.983,	7.003,	0.817,	88.1,	8.501,	0.231,	14.41,	0.621,	1.0,	0.0
6.0,	13.896,	1.733,	11.3,	9.242,	100.1,	6.001,	1.003,	27.01,	0.621,	1.0,	0.0
6.0,	15.355,	6.525,	10.234,	3.817,	132.1,	9.501,	0.914,	5.41,	1.721,	1.0,	0.0
6.0,	18.958,	7.269,	6.722,	2.387,	92.1,	5.001,	1.875,	23.41,	1.321,	1.0,	0.0
6.0,	1.967,	1.628,	11.307,	1.647,	116.1,	9.501,	1.111,	21.61,	0.361,	1.794,	6.839
6.0,	12.712,	3.246,	7.574,	1.285,	196.1,	3.001,	1.668,	29.71,	1.581,	1.0,	0.0
6.0,	3.273,	0.429,	5.461,	2.669,	160.1,	6.501,	1.663,	0.01,	1.041,	1.727,	5.335
6.0,	12.404,	7.102,	4.609,	4.008,	156.1,	4.501,	0.357,	23.41,	0.441,	1.0,	0.0
6.0,	15.89,	1.55,	5.723,	5.409,	108.1,	0.501,	0.608,	9.91,	1.121,	1.0,	0.0
6.0,	14.984,	7.73,	8.767,	2.092,	4.1,	1.501,	0.707,	13.51,	1.801,	1.0,	0.0
6.0,	11.135,	0.938,	6.515,	0.223,	176.1,	9.501,	1.695,	18.91,	1.961,	1.0,	0.0
6.0,	10.797,	0.532,	12.928,	2.643,	4.1,	4.001,	0.814,	9.01,	1.041,	0.989,	4.217
6.0,	18.671,	8.935,	16.525,	7.117,	132.1,	3.001,	1.451,	18.91,	1.681,	1.0,	0.0
6.0,	11.056,	9.799,	8.627,	2.026,	176.1,	8.501,	1.232,	27.01,	0.601,	1.0,	0.0
6.0,	18.082,	1.297,	6.029,	0.173,	96.1,	4.001,	0.598,	6.31,	1.861,	1.0,	0.0
6.0,	18.169,	6.967,	16.433,	6.735,	8.1,	4.501,	1.225,	9.01,	1.841,	1.0,	0.0
6.0,	5.267,	2.99,	15.181,	9.45,	100.1,	2.001,	0.556,	10.81,	0.701,	4.043,	4.645
6.0,	10.557,	7.031,	17.61,	2.493,	180.1,	6.001,	0.942,	9.91,	0.941,	1.932,	3.969
6.0,	13.838,	6.208,	11.986,	1.119,	88.1,	9.501,	0.613,	3.61,	0.601,	1.0,	0.0
6.0,	4.588,	0.767,	5.781,	3.153,	88.1,	0.501,	1.004,	9.01,	0.241,	1.092,	7.835
6.0,	7.395,	0.8,	7.313,	1.468,	112.1,	9.501,	1.774,	21.61,	1.121,	1.0,	0.0
6.0,	11.869,	4.889,	15.35,	6.16,	72.1,	3.001,	0.882,	22.51,	0.281,	1.077,	5.199
6.0,	2.893,	0.177,	4.826,	0.947,	88.1,	5.501,	0.945,	26.11,	1.121,	1.0,	0.0
6.0,	13.777,	1.641,	16.496,	4.95,	116.1,	1.501,	0.554,	4.51,	0.281,	1.479,	8.344
6.0,	10.333,	0.873,	12.066,	0.948,	164.1,	0.501,	1.767,	18.01,	1.761,	1.0,	0.0
6.0,	17.04,	3.854,	13.857,	13.447,	84.1,	6.001,	0.948,	1.81,	1.841,	1.0,	0.0
6.0,	12.308,	1.163,	5.838,	3.351,	56.1,	9.501,	0.049,	3.61,	0.861,	1.0,	0.0
6.0,	6.506,	4.413,	19.62,	7.362,	196.1,	8.001,	1.817,	2.71,	0.141,	1.52,	7.163
6.0,	3.77,	0.916,	3.996,	0.847,	88.1,	7.501,	0.94,	14.41,	1.221,	1.0,	0.0
6.0,	13.766,	1.805,	4.881,	4.234,	196.1,	1.501,	1.519,	6.31,	1.021,	1.0,	0.0
6.0,	14.586,	8.467,	13.485,	3.462,	48.1,	3.501,	0.965,	19.81,	0.461,	1.0,	0.0
6.0,	17.231,	12.405,	2.578,	2.207,	192.1,	0.501,	1.937,	21.61,	0.501,	1.0,	0.0
6.0,	6.135,	0.969,	10.893,	10.098,	176.1,	2.501,	0.617,	19.81,	0.841,	4.16,	4.978
6.0,	18.873,	10.738,	5.747,	3.174,	168.1,	2.001,	1.331,	26.11,	1.981,	1.0,	0.0
6.0,	1.385,	1.05,	5.092,	3.861,	84.1,	3.001,	0.163,	17.11,	0.561,	5.1,	9.947
6.0,	8.232,	4.712,	16.127,	2.125,	76.1,	4.501,	1.313,	21.61,	1.561,	1.419,	3.396
6.0,	1.156,	0.257,	8.611,	0.392,	64.1,	4.501,	1.405,	14.41,	1.661,	1.0,	0.0
6.0,	19.862,	5.805,	18.363,	10.642,	52.1,	4.501,	1.464,	18.91,	0.021,	1.0,	0.0
6.0,	17.184,	10.971,	4.327,	1.978,	148.1,	7.501,	1.51,	8.11,	1.341,	1.0,	0.0
6.0,	18.475,	0.358,	18.692,	0.052,	24.1,	7.001,	1.208,	15.31,	0.561,	1.0,	0.0
6.0,	6.465,	3.597,	11.852,	0.905,	188.1,	7.501,	0.097,	24.31,	1.741,	3.561,	14.455
6.0,	9.494,	4.742,	4.354,	1.022,	60.1,	8.501,	0.38,	0.01,	0.621,	1.0,	0.0
6.0,	6.734,	0.791,	19.408,	0.145,	28.1,	4.001,	0.899,	24.31,	1.781,	1.0,	0.0
6.0,	2.818,	2.492,	3.645,	0.911,	52.1,	0.501,	0.623,	26.11,	0.941,	0.654,	6.691
6.0,	11.536,	1.575,	5.38,	2.888,	152.1,	9.001,	0.287,	9.01,	1.301,	1.0,	0.0
6.0,	9.655,	8.583,	9.768,	4.844,	32.1,	9.501,	1.475,	14.41,	1.741,	1.0,	0.0
6.0,	18.014,	2.35,	12.006,	2.125,	88.1,	8.001,	1.12,	24.31,	0.921,	1.0,	0.0
6.0,	12.87,	5.16,	15.41,	1.417,	96.1,	8.501,	1.118,	18.91,	1.001,	1.0,	0.0
6.0,	7.707,	1.811,	10.805,	1.254,	88.1,	8.001,	1.416,	18.01,	1.821,	1.0,	0.0
6.0,	5.833,	0.391,	10.694,	6.633,	104.1,	6.501,	0.645,	10.81,	1.361,	4.344,	5.496
6.0,	16.344,	5.984,	3.778,	1.667,	68.1,	6.501,	0.378,	20.71,	0.361,	1.0,	0.0
6.0,	7.958,	4.541,	6.894,	3.271,	164.1,	5.001,	0.927,	9.91,	1.741,	1.0,	0.0
6.0,	13.301,	8.958,	15.154,	6.452,	188.1,	2.001,	0.047,	1.81,	0.241,	1.064,	24.384
6.0,	5.988,	0.678,	5.416,	0.269,	48.1,	7.501,	1.207,	24.31,	1.421,	1.0,	0.0
6.0,	17.479,	12.386,	16.16,	1.829,	108.1,	7.501,	0.331,	3.61,	0.481,	1.0,	0.0
6.0,	11.854,	2.794,	10.491,	1.862,	116.1,	4.501,	0.476,	12.61,	1.641,	1.0,	0.0
6.0,	4.85,	2.71,	10.952,	2.25,	44.1,	9.001,	1.038,	25.21,	0.841,	1.502,	3.835
6.0,	6.763,	5.21,	15.861,	12.704,	12.1,	5.501,	0.364,	25.21,	0.361,	1.06,	3.67
6.0,	6.011,	4.417,	4.084,	2.243,	88.1,	1.501,	1.888,	26.11,	0.961,	1.0,	0.0
6.0,	17.654,	13.464,	16.687,	9.147,	12.1,	3.001,	0.752,	26.11,	1.281,	1.0,	0.0
6.0,	4.892,	1.25,	11.475,	0.818,	184.1,	2.501,	0.663,	10.81,	0.861,	1.605,	10.869
6.0,	10.591,	4.463,	13.697,	2.082,	72.1,	2.001,	0.364,	28.81,	1.701,	1.745,	5.679
6.0,	6.914,	3.097,	11.895,	4.225,	184.1,	5.501,	1.517,	8.11,	0.841,	1.92,	3.369
6.0,	3.158,	1.893,	14.688,	9.409,	20.1,	3.001,	0.044,	7.21,	1.721,	2.549,	9.04
6.0,	14.731,	11.877,	16.379,	2.292,	24.1,	5.001,	1.397,	4.51,	1.101,	1.0,	0.0
6.0,	11.006,	5.502,	11.666,	1.446,	192.1,	9.001,	0.337,	5.41,	0.981,	1.0,	0.0
6.0,	10.536,	0.615,	9.74,	6.411,	124.1,	6.001,	1.332,	9.01,	0.801,	1.0,	0.0
6.0,	11.845,	11.181,	14.182,	9.284,	36.1,	9.501,	0.416,	1.81,	0.121,	1.0,	0.0
6.0,	1.43,	1.191,	2.461,	0.291,	48.1,	3.001,	0.202,	28.81,	0.281,	1.265,	19.964
6.0,	10.506,	1.961,	10.63,	1.19,	4.1,	9.001,	0.366,	18.01,	0.581,	1.0,	0.0
6.0,	8.91,	1.47,	7.886,	4.646,	156.1,	9.001,	0.288,	2.71,	0.441,	1.0,	0.0
6.0,	8.093,	0.101,	8.002,	0.417,	156.1,	4.001,	1.02,	15.31,	1.461,	1.0,	0.0
6.0,	8.989,	0.269,	2.579,	2.214,	124.1,	3.501,	1.323,	9.91,	0.741,	1.0,	0.0
6.0,	3.363,	0.095,	0.859,	0.547,	52.1,	1.001,	0.369,	9.91,	1.001,	1.0,	0.0
6.0,	17.216,	6.544,	2.752,	2.51,	132.1,	1.501,	1.939,	9.01,	0.701,	1.0,	0.0
6.0,	19.022,	4.333,	16.477,	6.611,	8.1,	0.001,	0.411,	11.71,	0.561,	1.0,	0.0
6.0,	9.165,	0.309,	19.245,	13.343,	104.1,	1.001,	0.519,	1.81,	0.101,	4.567,	16.569
6.0,	10.181,	6.122,	18.665,	2.761,	108.1,	1.501,	0.225,	27.91,	0.641,	3.58,	8.94
6.0,	7.747,	0.645,	14.676,	4.807,	184.1,	7.501,	1.04,	9.91,	0.081,	1.972,	14.985
6.0,	7.941,	0.793,	10.006,	8.267,	132.1,	9.501,	1.535,	19.81,	0.201,	1.117,	6.773
6.0,	2.341,	2.135,	5.94,	4.182,	72.1,	6.001,	1.165,	4.51,	0.941,	1.97,	3.343
6.0,	12.01,	7.206,	19.437,	2.439,	28.1,	4.501,	0.483,	18.91,	0.181,	1.121,	7.947
6.0,	12.695,	3.766,	8.966,	4.509,	128.1,	7.501,	0.195,	25.21,	0.741,	1.0,	0.0
6.0,	5.433,	0.029,	9.063,	0.826,	104.1,	7.001,	1.205,	0.91,	0.681,	1.0,	0.0
6.0,	19.672,	1.737,	18.595,	0.913,	28.1,	3.001,	0.726,	23.41,	1.201,	1.0,	0.0
6.0,	10.007,	6.512,	17.767,	1.098,	60.1,	1.501,	1.677,	14.41,	1.541,	1.0,	0.0
6.0,	5.172,	2.661,	3.582,	1.879,	36.1,	8.501,	0.999,	2.71,	1.121,	1.0,	0.0
6.0,	15.749,	2.141,	14.56,	1.166,	192.1,	6.001,	0.003,	9.91,	1.001,	1.0,	0.0
6.0,	8.614,	2.461,	5.133,	2.548,	56.1,	9.501,	1.929,	2.71,	1.381,	1.0,	0.0
6.0,	3.162,	0.396,	11.031,	5.566,	116.1,	6.501,	0.832,	4.51,	1.581,	9.307,	4.75
6.0,	10.783,	0.972,	13.588,	1.621,	184.1,	8.501,	0.302,	18.01,	1.341,	2.596,	7.612
6.0,	8.765,	0.296,	17.172,	12.793,	0.1,	4.501,	0.597,	16.21,	1.241,	1.0,	0.0
6.0,	0.235,	0.061,	3.989,	1.035,	96.1,	4.501,	0.117,	18.01,	0.141,	37.936,	34.091
6.0,	6.59,	4.196,	10.993,	0.516,	28.1,	8.001,	0.32,	3.61,	1.321,	1.111,	7.773
6.0,	17.26,	1.396,	16.315,	0.413,	0.1,	9.001,	0.214,	10.81,	1.081,	1.0,	0.0
6.0,	1.983,	1.909,	2.374,	0.59,	132.1,	4.501,	1.26,	7.21,	1.961,	1.0,	0.0
6.0,	9.858,	6.601,	5.768,	3.41,	60.1,	4.501,	0.138,	4.51,	1.141,	1.0,	0.0
6.0,	11.177,	0.294,	2.774,	0.352,	48.1,	7.001,	0.712,	19.81,	1.881,	1.0,	0.0
6.0,	18.27,	0.173,	10.689,	7.445,	36.1,	0.501,	1.196,	19.81,	0.041,	1.0,	0.0
6.0,	14.168,	1.967,	15.379,	10.49,	60.1,	4.501,	1.111,	23.41,	1.921,	0.994,	2.123
6.0,	1.165,	0.876,	12.136,	6.526,	116.1,	1.001,	1.067,	17.11,	0.421,	10.838,	5.152
6.0,	4.149,	3.614,	3.518,	1.835,	88.1,	4.501,	1.703,	17.11,	0.601,	1.0,	0.0
6.0,	6.443,	2.668,	5.239,	0.394,	64.1,	3.001,	0.79,	11.71,	0.981,	1.0,	0.0
6.0,	12.653,	10.8,	13.102,	10.208,	156.1,	8.501,	1.931,	18.91,	0.621,	1.0,	0.0
6.0,	14.356,	2.435,	6.163,	0.764,	48.1,	2.501,	0.409,	19.81,	1.621,	1.0,	0.0
6.0,	1.812,	1.558,	7.912,	1.038,	180.1,	2.501,	0.036,	17.11,	1.721,	12.161,	32.152
6.0,	13.41,	12.026,	12.963,	4.997,	92.1,	9.001,	1.85,	19.81,	1.681,	1.0,	0.0
6.0,	16.08,	3.759,	10.515,	1.002,	160.1,	3.501,	1.267,	18.01,	1.861,	1.0,	0.0
6.0,	8.255,	0.659,	18.643,	9.266,	132.1,	3.001,	0.379,	16.21,	0.601,	7.105,	7.45
6.0,	5.148,	4.296,	9.752,	5.706,	36.1,	7.501,	1.158,	20.71,	1.201,	1.215,	2.248
6.0,	17.143,	9.218,	15.172,	8.338,	44.1,	6.001,	0.478,	12.61,	1.661,	1.0,	0.0
6.0,	17.031,	0.223,	17.635,	1.19,	44.1,	6.501,	0.269,	26.11,	1.281,	1.064,	10.558
6.0,	17.961,	8.668,	19.497,	1.423,	164.1,	7.001,	1.073,	8.11,	1.141,	1.0,	0.0
6.0,	18.063,	7.465,	4.483,	2.24,	128.1,	6.001,	1.015,	2.71,	1.721,	1.0,	0.0
6.0,	6.381,	2.8,	15.559,	2.057,	36.1,	2.001,	0.976,	9.91,	1.941,	2.312,	3.522
6.0,	8.658,	1.722,	16.961,	4.752,	20.1,	9.501,	0.705,	16.21,	0.261,	1.256,	6.011
6.0,	18.681,	13.376,	19.343,	7.686,	180.1,	2.501,	1.99,	29.71,	1.281,	1.0,	0.0
6.0,	5.861,	4.714,	12.756,	3.755,	116.1,	3.001,	0.056,	27.91,	0.861,	2.502,	17.599
6.0,	9.906,	4.375,	18.767,	9.186,	84.1,	8.001,	0.47,	22.51,	0.821,	1.661,	4.272
6.0,	3.006,	2.381,	14.945,	2.924,	24.1,	9.001,	0.904,	5.41,	1.201,	2.585,	2.872
6.0,	8.131,	3.096,	8.619,	4.004,	120.1,	3.501,	1.555,	22.51,	0.601,	1.0,	0.0
6.0,	14.128,	2.107,	4.711,	0.461,	160.1,	0.001,	0.208,	21.61,	0.461,	1.0,	0.0
6.0,	10.224,	3.963,	12.556,	6.226,	144.1,	6.501,	1.282,	16.21,	1.501,	1.167,	2.334
6.0,	7.157,	5.931,	15.579,	4.357,	28.1,	1.501,	0.466,	23.41,	1.541,	2.214,	3.809
6.0,	3.842,	2.109,	9.369,	0.324,	12.1,	1.501,	0.144,	23.41,	1.901,	2.638,	16.419
6.0,	5.714,	2.497,	12.437,	6.089,	68.1,	6.501,	0.651,	18.91,	0.081,	1.243,	12.619
6.0,	1.942,	1.626,	17.879,	8.085,	140.1,	9.501,	0.964,	9.01,	0.721,	8.03,	3.294
6.0,	13.171,	0.455,	5.215,	1.586,	136.1,	5.501,	1.09,	19.81,	0.861,	1.0,	0.0
6.0,	19.819,	6.643,	4.042,	1.746,	40.1,	4.001,	1.192,	19.81,	1.121,	1.0,	0.0
6.0,	16.526,	9.8,	18.375,	12.034,	136.1,	8.001,	0.084,	14.41,	0.121,	1.003,	12.987
6.0,	11.956,	9.049,	7.124,	3.362,	56.1,	9.001,	0.941,	1.81,	1.101,	1.0,	0.0
6.0,	5.917,	5.547,	12.88,	0.83,	40.1,	7.001,	1.473,	1.81,	0.541,	1.0,	0.0
6.0,	12.036,	1.045,	9.994,	1.191,	192.1,	2.001,	0.338,	23.41,	0.501,	1.0,	0.0
6.0,	7.124,	0.701,	16.709,	0.485,	96.1,	0.501,	0.242,	21.61,	1.701,	9.052,	13.818
6.0,	5.727,	1.636,	19.98,	1.911,	80.1,	8.001,	0.692,	23.41,	1.541,	5.524,	3.971
6.0,	17.011,	2.244,	9.774,	7.83,	140.1,	4.501,	1.865,	2.71,	0.361,	1.0,	0.0
6.0,	9.315,	5.405,	11.44,	2.563,	168.1,	9.001,	0.675,	16.21,	0.041,	1.012,	20.365
6.0,	9.861,	1.241,	9.976,	1.285,	8.1,	9.001,	1.941,	9.01,	1.181,	1.0,	0.0
6.0,	4.402,	2.701,	19.223,	1.036,	184.1,	7.001,	0.976,	2.71,	0.461,	0.99,	8.223
6.0,	14.054,	3.007,	15.256,	5.338,	132.1,	1.001,	1.554,	5.41,	0.081,	1.0,	0.0
6.0,	19.036,	7.281,	9.836,	7.039,	140.1,	6.501,	0.26,	7.21,	1.941,	1.0,	0.0
6.0,	9.372,	3.363,	3.272,	1.192,	0.1,	2.501,	1.892,	28.81,	0.981,	1.0,	0.0
6.0,	18.219,	0.673,	19.777,	4.19,	4.1,	3.001,	1.107,	9.01,	0.121,	1.0,	0.0
6.0,	11.092,	7.284,	6.49,	1.261,	4.1,	4.501,	0.331,	26.11,	1.481,	1.0,	0.0
6.0,	3.686,	1.556,	16.096,	6.045,	32.1,	9.501,	0.088,	21.61,	1.341,	2.778,	7.376
6.0,	5.366,	0.654,	8.951,	1.027,	72.1,	0.501,	1.704,	24.31,	0.641,	1.0,	0.0
6.0,	15.35,	2.357,	11.056,	8.224,	8.1,	3.501,	0.735,	2.71,	0.481,	1.0,	0.0
6.0,	6.475,	1.92,	18.661,	4.504,	0.1,	4.501,	1.484,	26.11,	1.901,	1.0,	0.0
6.0,	17.287,	4.23,	15.982,	5.617,	84.1,	4.001,	1.71,	27.01,	0.601,	1.0,	0.0
6.0,	4.565,	1.151,	9.935,	6.137,	40.1,	3.001,	1.941,	7.21,	0.441,	1.461,	4.369
6.0,	8.469,	5.914,	7.66,	1.697,	100.1,	0.501,	0.381,	13.51,	0.881,	1.0,	0.0
6.0,	13.902,	6.841,	17.518,	4.738,	160.1,	7.501,	1.623,	25.21,	1.001,	1.098,	2.387
6.0,	2.099,	1.89,	13.074,	0.567,	72.1,	1.501,	1.511,	18.01,	1.161,	1.0,	0.0
6.0,	10.196,	9.877,	9.426,	2.284,	164.1,	5.501,	1.884,	15.31,	1.701,	1.0,	0.0
6.0,	1.443,	0.984,	8.294,	1.458,	28.1,	5.001,	1.12,	18.01,	1.641,	1.374,	5.117
6.0,	10.399,	0.223,	17.89,	0.371,	124.1,	8.501,	1.939,	0.91,	0.721,	1.0,	0.0
6.0,	3.006,	0.606,	0.613,	0.222,	28.1,	7.501,	0.421,	15.31,	1.681,	1.0,	0.0
6.0,	12.959,	2.692,	12.527,	11.069,	68.1,	4.501,	0.696,	10.81,	1.421,	1.0,	0.0
6.0,	7.044,	6.579,	8.434,	7.496,	140.1,	4.001,	1.16,	12.61,	1.481,	1.017,	2.076
6.0,	12.139,	6.09,	14.908,	4.952,	56.1,	2.001,	1.281,	16.21,	1.601,	0.965,	2.184
6.0,	10.896,	0.195,	14.47,	3.313,	120.1,	6.001,	1.645,	29.71,	0.501,	1.961,	9.259
6.0,	18.843,	3.482,	4.611,	3.016,	76.1,	5.001,	1.752,	24.31,	0.201,	1.0,	0.0
6.0,	14.535,	0.248,	6.894,	2.588,	28.1,	1.501,	1.725,	27.91,	1.561,	1.0,	0.0
6.0,	16.71,	6.896,	10.141,	2.644,	116.1,	7.501,	1.413,	0.91,	1.961,	1.0,	0.0
6.0,	1.213,	0.768,	6.028,	0.475,	112.1,	6.001,	1.932,	29.71,	1.921,	1.0,	0.0
6.0,	3.588,	1.529,	8.102,	7.113,	112.1,	9.501,	0.596,	7.21,	1.921,	2.819,	3.309
6.0,	13.425,	4.564,	19.35,	0.881,	176.1,	5.501,	0.051,	23.41,	0.321,	2.245,	30.904
6.0,	10.123,	1.252,	16.887,	1.238,	120.1,	5.001,	0.535,	5.41,	1.521,	3.795,	5.848
6.0,	14.933,	1.606,	5.056,	2.599,	80.1,	4.001,	1.529,	15.31,	1.361,	1.0,	0.0
6.0,	14.665,	1.278,	16.708,	10.531,	168.1,	6.001,	1.64,	6.31,	0.201,	1.05,	5.894
6.0,	9.583,	3.516,	19.428,	6.888,	124.1,	1.001,	0.235,	1.81,	1.841,	5.48,	6.694
6.0,	16.6,	10.074,	16.795,	8.726,	148.1,	3.001,	0.811,	20.71,	0.081,	1.0,	0.0
6.0,	13.227,	4.393,	18.544,	1.796,	72.1,	3.001,	1.313,	13.51,	1.441,	0.943,	3.561
6.0,	10.648,	7.687,	10.773,	5.648,	196.1,	0.001,	0.316,	27.91,	0.301,	1.0,	0.0
6.0,	7.759,	2.622,	5.271,	1.107,	76.1,	2.501,	1.67,	22.51,	1.861,	1.0,	0.0
6.0,	11.823,	6.249,	13.146,	11.457,	88.1,	1.001,	0.739,	2.71,	1.761,	1.0,	0.0
6.0,	4.793,	0.839,	7.995,	2.926,	84.1,	3.501,	0.251,	0.01,	1.101,	3.585,	7.946
6.0,	5.857,	0.153,	11.875,	4.376,	52.1,	3.501,	1.778,	20.71,	0.501,	2.832,	9.812
6.0,	15.655,	5.293,	15.48,	13.434,	4.1,	7.501,	0.369,	0.01,	0.321,	1.0,	0.0
6.0,	11.552,	6.46,	7.848,	1.938,	48.1,	6.001,	1.456,	29.71,	0.301,	1.0,	0.0
6.0,	10.059,	0.632,	6.105,	4.708,	136.1,	5.501,	0.676,	3.61,	1.421,	1.0,	0.0
6.0,	8.802,	0.299,	7.309,	0.758,	84.1,	2.001,	1.198,	23.41,	0.441,	1.0,	0.0
6.0,	16.591,	0.45,	12.947,	3.35,	156.1,	8.001,	1.21,	26.11,	1.421,	1.0,	0.0
6.0,	9.453,	0.178,	14.851,	5.092,	40.1,	3.001,	1.612,	8.11,	0.901,	2.581,	7.52
6.0,	15.763,	11.736,	11.133,	9.348,	164.1,	6.001,	0.022,	10.81,	1.081,	1.0,	0.0
6.0,	8.239,	1.187,	18.608,	0.553,	4.1,	9.501,	1.535,	21.61,	0.141,	1.0,	0.0
6.0,	17.544,	0.142,	7.173,	0.449,	48.1,	5.001,	1.399,	21.61,	0.401,	1.0,	0.0
6.0,	14.996,	7.146,	16.279,	2.534,	168.1,	6.501,	0.32,	27.01,	0.981,	1.037,	5.484
6.0,	18.312,	12.279,	10.522,	7.317,	96.1,	3.501,	1.738,	1.81,	0.701,	1.0,	0.0
6.0,	18.51,	6.245,	10.83,	6.779,	56.1,	1.501,	1.936,	11.71,	1.141,	1.0,	0.0
6.0,	14.676,	2.227,	11.453,	0.586,	88.1,	4.001,	0.396,	1.81,	0.241,	1.0,	0.0
6.0,	13.464,	2.739,	6.957,	0.405,	36.1,	0.501,	1.034,	6.31,	0.061,	1.0,	0.0
6.0,	16.154,	4.994,	13.412,	1.004,	116.1,	8.501,	0.232,	14.41,	1.301,	1.0,	0.0
6.0,	0.735,	0.677,	12.474,	5.042,	168.1,	9.001,	1.144,	27.91,	0.821,	14.237,	3.874
6.0,	5.032,	2.005,	12.769,	3.676,	16.1,	8.501,	0.705,	2.71,	1.341,	1.723,	3.255
6.0,	9.841,	3.116,	5.36,	1.088,	24.1,	3.001,	0.186,	21.61,	1.621,	1.0,	0.0
6.0,	9.694,	5.498,	15.689,	11.968,	12.1,	1.001,	0.419,	5.41,	0.541,	1.037,	4.194
6.0,	2.384,	1.574,	9.803,	1.204,	40.1,	2.501,	1.599,	14.41,	1.681,	1.0,	0.0
6.0,	8.845,	5.2,	15.216,	5.384,	172.1,	0.501,	0.503,	3.61,	1.321,	3.808,	4.532
6.0,	12.962,	1.5,	3.407,	1.553,	56.1,	0.001,	1.032,	27.01,	1.221,	1.0,	0.0
6.0,	12.867,	0.915,	5.708,	0.426,	96.1,	4.501,	0.892,	27.01,	1.001,	1.0,	0.0
6.0,	9.512,	4.045,	1.561,	0.701,	124.1,	7.001,	1.572,	22.51,	0.381,	1.0,	0.0
6.0,	5.896,	4.966,	16.994,	3.875,	80.1,	3.001,	0.069,	27.91,	1.541,	3.358,	13.008
6.0,	7.947,	0.161,	1.304,	0.351,	92.1,	9.501,	1.393,	23.41,	0.821,	1.0,	0.0
6.0,	14.132,	3.952,	2.059,	0.561,	56.1,	3.001,	1.312,	26.11,	1.001,	1.0,	0.0
6.0,	12.067,	3.137,	16.026,	10.946,	156.1,	8.501,	1.515,	13.51,	0.221,	1.087,	5.07
6.0,	2.68,	0.084,	19.958,	1.003,	44.1,	4.001,	0.609,	9.91,	0.361,	6.832,	17.387
6.0,	4.922,	0.241,	10.714,	4.094,	8.1,	0.501,	0.532,	14.41,	0.121,	2.143,	16.844
6.0,	18.19,	11.917,	14.791,	9.691,	56.1,	6.501,	1.739,	13.51,	0.861,	1.0,	0.0
6.0,	11.922,	2.317,	14.274,	5.234,	132.1,	3.501,	1.059,	16.21,	1.941,	1.445,	2.857
6.0,	9.112,	0.605,	4.791,	0.243,	168.1,	6.001,	0.062,	0.01,	1.301,	1.0,	0.0
6.0,	4.191,	0.031,	14.623,	2.693,	144.1,	3.501,	1.502,	18.91,	0.401,	6.308,	30.723
6.0,	13.122,	9.923,	5.919,	2.89,	120.1,	0.501,	1.507,	15.31,	1.221,	1.0,	0.0
6.0,	3.866,	1.288,	17.984,	9.591,	64.1,	6.001,	1.14,	22.51,	1.401,	5.694,	2.689
6.0,	15.886,	1.72,	6.82,	2.112,	136.1,	1.001,	0.317,	18.91,	1.481,	1.0,	0.0
6.0,	17.95,	3.937,	12.928,	5.093,	32.1,	5.501,	1.593,	14.41,	0.741,	1.0,	0.0
6.0,	2.27,	0.652,	15.402,	11.068,	72.1,	3.001,	1.375,	22.51,	0.661,	7.647,	4.226
6.0,	11.27,	4.096,	17.196,	4.342,	116.1,	5.501,	1.944,	28.81,	0.261,	1.121,	4.689
6.0,	6.776,	0.187,	1.173,	0.621,	156.1,	4.501,	1.951,	0.01,	1.541,	1.0,	0.0
6.0,	17.313,	6.891,	13.239,	4.963,	0.1,	3.501,	0.742,	27.91,	0.281,	1.0,	0.0
6.0,	6.707,	1.932,	14.083,	6.107,	108.1,	5.001,	0.625,	9.01,	1.941,	4.003,	3.386
6.0,	4.957,	2.758,	9.391,	6.003,	20.1,	8.501,	1.471,	16.21,	1.781,	1.13,	1.822
6.0,	5.032,	2.634,	9.533,	3.406,	124.1,	8.501,	1.944,	7.21,	0.921,	1.333,	2.966
6.0,	14.903,	0.562,	11.396,	0.234,	24.1,	0.501,	1.051,	24.31,	1.881,	1.0,	0.0
6.0,	6.176,	1.423,	3.247,	0.182,	156.1,	4.501,	0.234,	6.31,	1.201,	1.0,	0.0
6.0,	8.86,	2.501,	14.339,	0.944,	12.1,	9.501,	1.466,	23.41,	1.581,	1.0,	0.0
6.0,	9.709,	2.926,	13.245,	9.245,	80.1,	2.001,	1.2,	11.71,	1.621,	1.407,	2.542
6.0,	2.973,	0.234,	6.242,	0.195,	148.1,	6.501,	0.241,	7.21,	1.561,	1.0,	0.0
6.0,	10.839,	2.247,	5.8,	1.065,	80.1,	1.001,	0.162,	0.01,	0.821,	1.0,	0.0
6.0,	0.742,	0.208,	6.116,	0.436,	4.1,	9.501,	0.817,	18.01,	1.681,	1.0,	0.0
6.0,	6.3,	0.13,	2.988,	0.345,	140.1,	8.501,	1.131,	8.11,	1.701,	1.0,	0.0
6.0,	5.891,	0.067,	2.121,	1.905,	20.1,	9.001,	1.639,	0.01,	0.641,	1.0,	0.0
6.0,	0.152,	0.022,	0.589,	0.095,	188.1,	9.501,	1.937,	22.51,	1.721,	1.0,	0.0
6.0,	11.052,	0.53,	2.991,	0.422,	80.1,	4.501,	0.247,	25.21,	0.981,	1.0,	0.0
6.0,	9.258,	0.433,	18.77,	2.012,	20.1,	6.501,	0.329,	14.41,	1.601,	4.174,	7.431
6.0,	16.187,	10.586,	18.442,	3.423,	116.1,	3.001,	1.182,	6.31,	0.821,	1.0,	0.0
6.0,	2.628,	2.369,	4.522,	3.952,	96.1,	8.501,	1.903,	16.21,	0.601,	1.085,	3.012
6.0,	15.057,	8.759,	13.618,	8.466,	152.1,	9.001,	0.142,	15.31,	0.681,	1.0,	0.0
6.0,	4.761,	3.068,	3.792,	2.299,	160.1,	7.001,	0.994,	6.31,	0.121,	1.0,	0.0
6.0,	8.576,	5.609,	10.806,	8.811,	56.1,	9.001,	0.229,	27.01,	1.881,	1.049,	3.33
6.0,	8.739,	2.363,	17.717,	5.542,	84.1,	4.501,	1.702,	27.91,	1.301,	2.43,	2.481
6.0,	15.547,	3.374,	12.642,	0.926,	24.1,	6.501,	0.685,	12.61,	1.201,	1.0,	0.0
6.0,	18.934,	1.582,	15.721,	4.56,	32.1,	5.001,	1.114,	12.61,	1.261,	1.0,	0.0
6.0,	12.83,	2.766,	9.24,	1.312,	12.1,	4.501,	0.898,	4.51,	0.201,	1.0,	0.0
6.0,	12.603,	8.488,	5.237,	1.45,	112.1,	9.501,	1.445,	7.21,	1.621,	1.0,	0.0
6.0,	17.162,	13.164,	11.887,	4.069,	188.1,	5.501,	1.175,	14.41,	1.881,	1.0,	0.0
6.0,	17.859,	0.787,	3.592,	2.172,	124.1,	1.501,	1.547,	13.51,	0.861,	1.0,	0.0
6.0,	13.414,	3.729,	16.902,	3.861,	180.1,	2.501,	1.44,	3.61,	0.941,	1.353,	3.29
6.0,	10.518,	6.167,	17.545,	6.537,	192.1,	9.001,	1.418,	3.61,	1.101,	1.715,	2.574
6.0,	4.396,	4.247,	2.352,	1.1,	48.1,	5.001,	1.361,	8.11,	0.261,	1.0,	0.0
6.0,	8.092,	2.339,	16.993,	0.692,	132.1,	5.001,	0.189,	22.51,	0.221,	4.501,	15.879
6.0,	13.841,	4.279,	16.573,	1.303,	124.1,	1.001,	0.446,	16.21,	1.481,	1.836,	6.62
6.0,	6.724,	0.216,	3.033,	0.035,	76.1,	9.501,	0.718,	29.71,	1.301,	1.0,	0.0
6.0,	7.456,	2.466,	10.746,	1.964,	44.1,	7.001,	0.318,	5.41,	0.981,	1.466,	6.188
6.0,	8.792,	0.554,	10.017,	1.122,	140.1,	6.501,	0.642,	23.41,	0.801,	1.333,	7.403
6.0,	18.749,	5.596,	10.97,	5.29,	104.1,	3.501,	0.856,	18.01,	0.141,	1.0,	0.0
6.0,	11.396,	5.726,	9.077,	1.061,	144.1,	9.501,	0.388,	10.81,	1.781,	1.0,	0.0
6.0,	10.047,	0.347,	2.53,	1.045,	60.1,	8.001,	1.092,	21.61,	1.741,	1.0,	0.0
6.0,	19.153,	2.949,	5.833,	3.814,	144.1,	2.501,	0.47,	4.51,	1.281,	1.0,	0.0
6.0,	5.384,	3.342,	6.613,	0.772,	112.1,	2.501,	0.485,	8.11,	1.681,	1.098,	6.649
6.0,	10.289,	6.009,	6.858,	5.435,	160.1,	8.001,	0.039,	16.21,	1.981,	1.0,	0.0
6.0,	14.54,	0.575,	9.691,	0.744,	4.1,	3.001,	0.555,	28.81,	1.401,	1.0,	0.0
6.0,	14.588,	0.311,	15.463,	0.372,	60.1,	7.501,	1.674,	6.31,	1.021,	1.0,	0.0
6.0,	3.068,	2.116,	15.249,	12.164,	48.1,	7.001,	1.979,	18.91,	0.861,	2.379,	2.348
6.0,	7.368,	3.639,	2.419,	2.335,	136.1,	2.501,	0.411,	14.41,	1.381,	1.0,	0.0
6.0,	4.269,	2.744,	6.514,	6.436,	120.1,	0.001,	1.032,	28.81,	1.341,	1.0,	0.0
6.0,	9.827,	1.259,	3.89,	3.329,	136.1,	2.001,	1.729,	7.21,	0.541,	1.0,	0.0
6.0,	16.008,	4.728,	10.272,	7.01,	0.1,	0.001,	0.194,	13.51,	0.861,	1.0,	0.0
6.0,	8.235,	1.418,	3.841,	0.877,	132.1,	1.001,	1.631,	2.71,	1.501,	1.0,	0.0
6.0,	12.688,	9.587,	3.06,	1.595,	0.1,	1.501,	1.109,	12.61,	0.421,	1.0,	0.0
6.0,	2.402,	1.186,	2.322,	0.232,	184.1,	1.501,	0.528,	11.71,	1.841,	1.0,	0.0
6.0,	2.939,	0.406,	8.471,	0.14,	92.1,	9.501,	1.995,	11.71,	0.381,	1.0,	0.0
6.0,	10.957,	7.457,	16.245,	3.149,	104.1,	2.501,	1.834,	6.31,	0.081,	0.993,	10.519
6.0,	18.107,	10.224,	11.62,	1.747,	20.1,	3.001,	0.924,	8.11,	1.001,	1.0,	0.0
6.0,	8.059,	2.41,	18.902,	7.616,	148.1,	6.501,	0.606,	22.51,	1.061,	4.076,	3.937
6.0,	3.929,	0.148,	19.533,	12.848,	60.1,	6.501,	1.487,	20.71,	0.241,	6.081,	13.172
6.0,	14.097,	3.908,	4.629,	2.054,	176.1,	1.001,	1.486,	8.11,	0.401,	1.0,	0.0
6.0,	6.943,	4.894,	1.396,	1.286,	88.1,	6.501,	0.167,	15.31,	1.961,	1.0,	0.0
6.0,	2.655,	0.072,	13.2,	3.12,	136.1,	6.001,	1.737,	18.91,	0.721,	5.93,	14.322
6.0,	4.526,	3.602,	11.967,	6.197,	128.1,	1.001,	0.105,	9.01,	0.721,	4.828,	13.351
6.0,	18.154,	12.333,	10.245,	3.15,	148.1,	1.001,	1.052,	19.81,	1.701,	1.0,	0.0
6.0,	1.749,	1.122,	2.322,	2.057,	20.1,	2.001,	0.952,	5.41,	0.241,	1.0,	0.0
6.0,	17.827,	3.006,	7.172,	6.788,	12.1,	3.501,	0.551,	9.01,	0.801,	1.0,	0.0
6.0,	7.546,	1.086,	3.899,	1.049,	116.1,	5.501,	0.031,	27.91,	1.061,	1.0,	0.0
6.0,	4.977,	2.205,	4.048,	0.301,	96.1,	6.501,	0.018,	24.31,	0.781,	1.0,	0.0
6.0,	8.107,	1.898,	5.202,	2.391,	80.1,	5.501,	1.958,	9.01,	0.601,	1.0,	0.0
6.0,	4.33,	0.637,	13.057,	6.634,	124.1,	0.501,	0.496,	2.71,	1.301,	14.659,	5.583
6.0,	6.115,	2.914,	13.809,	11.984,	160.1,	0.501,	1.325,	9.91,	0.421,	2.006,	4.415
6.0,	3.747,	0.533,	4.846,	3.318,	112.1,	1.001,	0.168,	10.81,	1.861,	3.112,	11.166
6.0,	19.768,	9.161,	18.276,	13.204,	0.1,	0.001,	0.045,	27.91,	1.381,	1.0,	0.0
6.0,	7.711,	6.981,	5.779,	5.339,	192.1,	2.001,	1.339,	8.11,	0.121,	1.0,	0.0
6.0,	17.471,	1.024,	16.889,	2.951,	180.1,	7.001,	1.534,	12.61,	1.341,	1.0,	0.0
6.0,	14.924,	0.459,	10.337,	6.449,	8.1,	3.001,	1.801,	25.21,	0.361,	1.0,	0.0
6.0,	6.01,	3.822,	13.573,	6.185,	112.1,	8.001,	0.612,	12.61,	0.701,	2.18,	4.206
6.0,	11.315,	3.899,	2.932,	1.32,	164.1,	2.501,	1.395,	24.31,	1.161,	1.0,	0.0
6.0,	14.282,	0.883,	13.806,	0.242,	112.1,	8.501,	0.876,	14.41,	0.101,	1.0,	0.0
6.0,	10.258,	1.382,	5.301,	1.614,	164.1,	3.501,	1.987,	28.81,	1.761,	1.0,	0.0
6.0,	13.822,	5.616,	5.743,	4.763,	52.1,	8.501,	0.987,	4.51,	1.881,	1.0,	0.0
6.0,	7.95,	1.09,	14.575,	5.812,	132.1,	7.001,	0.087,	25.21,	1.981,	2.897,	13.624
6.0,	16.595,	2.635,	11.274,	5.951,	120.1,	6.501,	0.738,	8.11,	0.701,	1.0,	0.0
6.0,	16.721,	5.404,	9.107,	3.534,	164.1,	3.501,	1.856,	10.81,	0.421,	1.0,	0.0
6.0,	9.989,	5.28,	9.656,	2.304,	92.1,	3.001,	1.691,	3.61,	1.301,	1.0,	0.0
6.0,	6.175,	1.444,	19.515,	0.254,	12.1,	4.501,	1.228,	27.91,	0.981,	1.0,	0.0
6.0,	3.49,	0.518,	9.627,	0.23,	8.1,	9.001,	1.387,	2.71,	1.501,	1.0,	0.0
6.0,	1.574,	0.148,	18.858,	1.007,	144.1,	1.501,	1.963,	14.41,	1.641,	1.0,	0.0
6.0,	5.854,	0.804,	18.5,	4.287,	88.1,	3.001,	0.293,	0.91,	1.201,	11.558,	6.976
6.0,	16.359,	0.921,	16.551,	0.626,	120.1,	3.501,	0.719,	5.41,	1.421,	1.0,	0.0
6.0,	7.888,	2.191,	11.059,	0.536,	64.1,	7.001,	0.914,	11.71,	0.761,	1.0,	0.0
6.0,	6.953,	6.208,	7.922,	6.903,	140.1,	5.001,	1.272,	3.61,	0.741,	1.0,	0.0
6.0,	11.196,	3.376,	9.296,	5.994,	52.1,	9.001,	1.43,	19.81,	1.361,	1.0,	0.0
6.0,	5.816,	2.893,	3.342,	1.521,	80.1,	2.501,	1.356,	2.71,	0.321,	1.0,	0.0
6.0,	9.565,	5.41,	1.796,	1.199,	192.1,	2.501,	0.994,	13.51,	0.181,	1.0,	0.0
6.0,	8.007,	4.724,	19.525,	6.274,	16.1,	0.501,	1.237,	24.31,	1.361,	1.202,	2.599
6.0,	7.074,	4.188,	13.859,	2.901,	84.1,	4.501,	1.73,	7.21,	0.461,	1.159,	3.954
6.0,	6.606,	0.637,	3.081,	2.224,	16.1,	4.501,	1.079,	9.91,	0.821,	1.0,	0.0
6.0,	17.844,	2.247,	9.548,	1.03,	24.1,	7.501,	1.058,	17.11,	1.821,	1.0,	0.0
6.0,	13.656,	1.384,	15.558,	12.747,	52.1,	2.501,	0.785,	11.71,	0.581,	1.042,	4.239
6.0,	12.307,	4.974,	18.778,	1.406,	108.1,	2.001,	0.499,	8.11,	1.281,	2.745,	5.428
6.0,	16.333,	0.652,	10.886,	2.273,	172.1,	0.001,	0.822,	18.01,	1.421,	1.0,	0.0
6.0,	15.556,	1.524,	5.108,	3.09,	128.1,	7.001,	0.711,	15.31,	0.281,	1.0,	0.0
6.0,	4.014,	2.317,	3.881,	1.218,	92.1,	5.501,	0.503,	12.61,	1.141,	1.0,	0.0
6.0,	9.042,	3.486,	3.881,	3.526,	60.1,	0.001,	1.456,	19.81,	0.641,	1.0,	0.0
6.0,	7.018,	5.94,	11.025,	9.909,	100.1,	0.501,	0.777,	17.11,	0.541,	1.259,	4.427
6.0,	0.698,	0.026,	0.513,	0.037,	120.1,	0.501,	1.264,	18.01,	0.341,	1.0,	0.0
6.0,	11.755,	1.379,	15.611,	7.355,	136.1,	8.001,	1.482,	7.21,	1.641,	1.753,	2.779
6.0,	5.021,	0.167,	12.742,	0.462,	108.1,	8.001,	0.702,	9.01,	0.741,	1.0,	0.0
6.0,	12.983,	2.058,	19.809,	1.063,	72.1,	7.501,	1.702,	20.71,	0.521,	1.0,	0.0
6.0,	11.544,	6.634,	4.644,	1.744,	12.1,	6.001,	1.816,	13.51,	0.281,	1.0,	0.0
6.0,	5.586,	0.954,	7.831,	0.403,	48.1,	3.001,	0.637,	18.01,	1.701,	1.0,	0.0
6.0,	7.672,	3.633,	5.418,	2.164,	176.1,	2.501,	0.912,	29.71,	1.901,	1.0,	0.0
6.0,	14.967,	1.925,	17.921,	0.578,	20.1,	9.501,	1.618,	15.31,	0.981,	1.0,	0.0
6.0,	18.528,	3.203,	16.049,	4.888,	160.1,	9.501,	1.492,	12.61,	1.281,	1.0,	0.0
6.0,	15.358,	1.096,	18.389,	0.677,	132.1,	2.501,	1.507,	6.31,	0.101,	1.0,	0.0
6.0,	1.991,	0.309,	13.511,	8.836,	76.1,	8.001,	0.843,	18.91,	0.781,	9.634,	5.907
6.0,	19.336,	1.714,	3.05,	2.216,	52.1,	1.501,	0.519,	4.51,	0.381,	1.0,	0.0
6.0,	6.944,	0.44,	12.329,	7.47,	36.1,	8.501,	1.986,	27.91,	0.161,	1.243,	9.312
6.0,	18.08,	0.384,	2.89,	0.134,	88.1,	5.501,	0.774,	0.01,	0.081,	1.0,	0.0
6.0,	11.684,	0.895,	5.733,	0.728,	120.1,	1.001,	1.205,	19.81,	0.621,	1.0,	0.0
6.0,	17.717,	1.221,	6.186,	1.976,	176.1,	0.501,	1.932,	22.51,	1.381,	1.0,	0.0
6.0,	6.222,	2.973,	13.066,	0.892,	0.1,	0.501,	1.019,	0.01,	1.301,	1.0,	0.0
6.0,	12.442,	1.735,	13.188,	1.839,	4.1,	2.501,	1.006,	2.71,	0.141,	1.0,	0.0
6.0,	19.841,	0.465,	16.475,	3.156,	184.1,	0.501,	1.754,	26.11,	1.401,	1.0,	0.0
6.0,	8.62,	3.002,	18.101,	0.405,	8.1,	5.501,	0.819,	27.91,	0.721,	1.0,	0.0
6.0,	4.825,	3.389,	9.781,	6.64,	136.1,	4.501,	0.338,	23.41,	1.501,	2.669,	4.674
6.0,	10.812,	1.487,	18.602,	1.05,	172.1,	6.501,	1.949,	19.81,	0.601,	0.652,	2.492
6.0,	9.435,	2.133,	16.75,	3.351,	8.1,	9.501,	0.869,	28.81,	1.661,	1.154,	2.568
6.0,	8.738,	4.306,	13.332,	2.387,	80.1,	8.001,	1.163,	18.91,	0.661,	1.183,	3.749
6.0,	9.712,	7.343,	11.341,	4.296,	24.1,	6.001,	1.433,	6.31,	0.841,	1.0,	0.0
6.0,	18.939,	12.668,	15.085,	8.774,	188.1,	6.501,	0.494,	16.21,	1.661,	1.0,	0.0
6.0,	10.706,	3.156,	13.147,	2.318,	40.1,	3.001,	0.676,	22.51,	1.801,	1.169,	3.633
6.0,	5.409,	1.506,	13.726,	9.378,	196.1,	7.001,	0.651,	12.61,	0.381,	3.454,	5.852
6.0,	5.503,	1.212,	11.554,	0.369,	84.1,	9.001,	0.531,	10.81,	0.461,	1.0,	0.0
6.0,	5.06,	0.648,	6.903,	0.423,	136.1,	2.501,	0.644,	8.11,	0.361,	1.0,	0.0
6.0,	8.828,	7.892,	7.647,	1.091,	12.1,	5.001,	1.518,	1.81,	0.181,	1.0,	0.0
6.0,	6.539,	3.209,	4.71,	2.059,	88.1,	7.001,	1.882,	22.51,	1.821,	1.0,	0.0
6.0,	18.512,	0.802,	7.818,	2.659,	92.1,	6.001,	1.172,	15.31,	1.101,	1.0,	0.0
6.0,	4.045,	1.042,	16.636,	10.861,	12.1,	1.501,	0.744,	9.91,	1.181,	3.341,	3.514
6.0,	14.242,	1.25,	15.096,	0.353,	120.1,	2.501,	1.278,	4.51,	0.781,	1.0,	0.0
6.0,	17.047,	1.689,	7.818,	6.209,	148.1,	1.001,	0.854,	10.81,	1.081,	1.0,	0.0
6.0,	4.398,	1.774,	8.332,	6.19,	184.1,	6.501,	0.308,	0.01,	0.741,	2.653,	6.591
6.0,	19.585,	0.922,	8.007,	7.598,	156.1,	0.001,	1.815,	2.71,	0.561,	1.0,	0.0
6.0,	4.219,	0.684,	7.258,	5.094,	164.1,	5.501,	1.897,	28.81,	1.841,	2.612,	3.077
6.0,	18.894,	0.314,	18.683,	0.31,	64.1,	1.501,	0.002,	25.21,	1.761,	1.0,	0.0
6.0,	4.925,	0.226,	15.562,	0.623,	16.1,	1.001,	0.214,	14.41,	1.401,	12.136,	14.646
6.0,	4.02,	1.647,	12.121,	1.018,	52.1,	5.501,	1.151,	9.01,	0.301,	1.0,	0.0
6.0,	3.876,	2.959,	0.536,	0.333,	0.1,	4.001,	0.887,	9.01,	0.101,	1.0,	0.0
6.0,	6.254,	0.588,	14.668,	0.802,	8.1,	9.001,	1.096,	28.81,	0.421,	1.0,	0.0
6.0,	7.553,	2.081,	9.276,	5.999,	180.1,	9.001,	1.697,	4.51,	1.781,	1.209,	2.205
6.0,	7.82,	1.674,	4.494,	3.171,	48.1,	0.001,	1.883,	11.71,	1.601,	1.0,	0.0
6.0,	4.256,	0.38,	11.254,	5.336,	176.1,	6.501,	1.44,	8.11,	0.341,	4.607,	7.23
6.0,	13.965,	7.357,	5.03,	3.374,	84.1,	0.001,	1.451,	20.71,	1.301,	1.0,	0.0
6.0,	11.462,	0.834,	9.517,	2.766,	76.1,	8.001,	0.477,	16.21,	1.821,	1.0,	0.0
6.0,	13.791,	0.702,	3.958,	3.067,	8.1,	7.001,	1.03,	4.51,	1.421,	1.0,	0.0
6.0,	5.665,	5.036,	17.084,	6.03,	132.1,	2.501,	1.906,	0.91,	1.601,	2.954,	1.967
6.0,	11.885,	0.418,	8.907,	1.46,	152.1,	9.501,	1.197,	15.31,	1.181,	1.0,	0.0
6.0,	8.661,	7.974,	4.178,	3.846,	88.1,	8.501,	1.341,	0.01,	1.301,	1.0,	0.0
6.0,	14.583,	0.568,	19.894,	2.335,	192.1,	2.501,	0.32,	6.31,	1.581,	7.388,	7.7
6.0,	8.796,	5.019,	6.093,	3.998,	132.1,	1.001,	1.172,	27.91,	1.061,	1.0,	0.0
6.0,	6.338,	1.829,	15.455,	10.516,	24.1,	0.001,	1.843,	2.71,	1.401,	1.0,	0.0
6.0,	10.477,	1.436,	10.36,	5.012,	84.1,	7.001,	1.326,	9.01,	0.821,	1.0,	0.0
6.0,	14.685,	11.2,	18.504,	4.654,	140.1,	0.501,	0.476,	20.71,	1.421,	1.467,	4.643
6.0,	2.009,	0.913,	6.35,	5.25,	104.1,	6.501,	1.604,	12.61,	0.921,	3.057,	3.359
6.0,	12.123,	11.8,	5.12,	4.672,	24.1,	4.001,	0.466,	4.51,	1.661,	1.0,	0.0
6.0,	3.785,	0.383,	15.564,	8.168,	140.1,	2.001,	0.033,	11.71,	1.201,	11.399,	36.211
6.0,	13.593,	1.061,	19.593,	1.718,	8.1,	0.001,	0.531,	17.11,	0.201,	1.0,	0.0
6.0,	15.787,	0.107,	12.575,	9.329,	8.1,	1.501,	1.989,	10.81,	0.241,	1.0,	0.0
6.0,	13.425,	13.139,	12.142,	1.841,	64.1,	8.501,	1.606,	25.21,	0.101,	1.0,	0.0
6.0,	9.573,	1.014,	2.747,	0.354,	100.1,	2.001,	1.425,	8.11,	1.901,	1.0,	0.0
6.0,	18.975,	11.629,	19.198,	4.604,	4.1,	6.501,	0.271,	2.71,	0.461,	1.0,	0.0
6.0,	2.287,	1.782,	3.12,	0.662,	28.1,	2.001,	1.022,	13.51,	0.661,	1.0,	0.0
6.0,	5.281,	2.251,	6.324,	2.503,	164.1,	0.501,	0.435,	0.91,	0.241,	1.371,	10.317
6.0,	4.901,	1.493,	11.068,	0.941,	144.1,	1.501,	1.003,	14.41,	0.521,	1.0,	0.0
6.0,	11.658,	4.384,	11.527,	11.124,	164.1,	6.001,	1.73,	17.11,	1.341,	1.0,	0.0
6.0,	6.519,	4.367,	12.35,	2.7,	32.1,	7.001,	1.458,	1.81,	1.601,	1.104,	2.374
6.0,	5.714,	3.972,	2.026,	0.945,	108.1,	7.501,	1.007,	18.01,	0.041,	1.0,	0.0
6.0,	9.469,	0.375,	2.159,	1.185,	196.1,	5.501,	1.506,	11.71,	1.501,	1.0,	0.0
6.0,	5.375,	1.443,	4.862,	1.866,	128.1,	1.501,	1.266,	15.31,	0.701,	1.0,	0.0
6.0,	11.039,	7.109,	10.434,	3.61,	16.1,	7.501,	1.606,	15.31,	1.901,	1.0,	0.0
6.0,	8.246,	6.162,	8.343,	3.076,	180.1,	0.001,	0.863,	19.81,	0.241,	1.0,	0.0
6.0,	13.947,	0.079,	8.014,	1.692,	4.1,	1.501,	0.744,	4.51,	0.601,	1.0,	0.0
6.0,	18.086,	3.711,	18.727,	5.503,	32.1,	8.001,	1.69,	29.71,	0.841,	1.0,	0.0
6.0,	16.229,	0.142,	12.926,	3.029,	148.1,	3.501,	0.299,	9.91,	1.581,	1.0,	0.0
6.0,	7.312,	0.672,	13.852,	3.582,	132.1,	8.501,	1.796,	8.11,	1.221,	2.602,	3.677
6.0,	5.039,	3.954,	15.922,	13.115,	16.1,	4.001,	0.692,	17.11,	1.981,	1.629,	2.045
6.0,	10.65,	2.85,	12.752,	6.204,	64.1,	6.501,	1.353,	18.91,	1.541,	1.039,	2.147
6.0,	8.172,	2.256,	11.148,	5.502,	192.1,	0.501,	1.86,	4.51,	1.161,	1.077,	2.964
6.0,	5.322,	0.222,	14.073,	3.773,	16.1,	3.501,	1.16,	24.31,	0.181,	2.314,	12.856
6.0,	2.276,	1.645,	13.081,	7.182,	48.1,	6.001,	0.265,	23.41,	1.321,	4.811,	4.552
6.0,	12.236,	0.72,	13.605,	10.112,	184.1,	7.501,	0.887,	12.61,	0.601,	1.152,	4.991
6.0,	17.198,	2.943,	6.596,	5.063,	148.1,	3.501,	1.831,	25.21,	0.901,	1.0,	0.0
6.0,	16.694,	12.434,	18.562,	10.771,	72.1,	3.001,	0.217,	29.71,	0.841,	1.003,	4.874
6.0,	12.981,	4.967,	14.091,	6.964,	8.1,	1.001,	1.817,	7.21,	1.981,	1.0,	0.0
6.0,	4.457,	0.279,	11.31,	3.336,	124.1,	7.501,	0.889,	4.51,	0.781,	6.874,	6.624
6.0,	2.998,	0.114,	4.575,	0.041,	84.1,	6.501,	1.75,	27.91,	1.021,	1.0,	0.0
6.0,	5.536,	4.521,	14.05,	8.857,	136.1,	9.001,	1.885,	25.21,	0.021,	1.035,	34.84
6.0,	13.318,	0.547,	18.169,	11.666,	36.1,	6.501,	1.066,	18.91,	0.341,	1.257,	6.399
6.0,	14.634,	7.426,	13.832,	6.433,	20.1,	7.501,	0.563,	11.71,	1.901,	1.0,	0.0
6.0,	11.369,	1.605,	14.704,	3.914,	108.1,	3.001,	0.924,	25.21,	1.581,	2.059,	3.593
6.0,	2.249,	0.579,	7.107,	1.259,	164.1,	3.001,	0.571,	4.51,	0.021,	1.685,	45.668
6.0,	5.886,	0.993,	7.612,	4.082,	56.1,	5.001,	1.264,	24.31,	0.601,	1.16,	4.237
6.0,	2.387,	0.508,	4.237,	2.526,	164.1,	7.501,	1.598,	20.71,	0.221,	1.269,	8.414
6.0,	11.635,	5.368,	10.523,	10.517,	72.1,	7.501,	0.728,	16.21,	1.441,	1.0,	0.0
6.0,	0.999,	0.74,	11.961,	1.735,	132.1,	5.001,	1.485,	21.61,	1.401,	1.372,	6.01
6.0,	12.654,	1.946,	2.967,	2.063,	60.1,	7.501,	1.638,	17.11,	1.361,	1.0,	0.0
6.0,	17.367,	0.68,	8.377,	0.688,	8.1,	5.501,	0.5,	24.31,	1.061,	1.0,	0.0
6.0,	4.897,	1.24,	19.018,	12.92,	16.1,	7.001,	1.735,	13.51,	1.421,	2.071,	2.365
6.0,	11.96,	6.672,	9.333,	7.073,	188.1,	0.001,	0.897,	24.31,	0.581,	1.0,	0.0
6.0,	10.767,	2.154,	13.223,	1.216,	48.1,	6.501,	1.516,	1.81,	0.341,	1.0,	0.0
6.0,	13.351,	2.952,	19.795,	5.079,	116.1,	7.501,	0.586,	23.41,	0.181,	1.357,	8.576
6.0,	14.751,	3.336,	7.491,	2.657,	20.1,	4.001,	1.399,	9.01,	0.301,	1.0,	0.0
6.0,	16.671,	0.033,	13.842,	0.015,	44.1,	9.001,	1.175,	16.21,	1.221,	1.0,	0.0
6.0,	10.982,	1.071,	18.319,	6.159,	44.1,	2.001,	1.77,	8.11,	1.121,	1.95,	3.319
6.0,	10.984,	2.706,	16.759,	0.488,	4.1,	1.501,	1.802,	6.31,	1.381,	1.0,	0.0
6.0,	12.335,	4.51,	8.38,	2.688,	12.1,	1.501,	0.615,	16.21,	1.301,	1.0,	0.0
6.0,	6.001,	0.327,	10.325,	0.347,	180.1,	8.501,	1.741,	22.51,	0.081,	1.0,	0.0
6.0,	17.353,	4.326,	6.25,	2.274,	188.1,	6.001,	0.463,	28.81,	1.001,	1.0,	0.0
6.0,	8.62,	8.3,	15.303,	3.682,	160.1,	7.001,	0.181,	26.11,	1.261,	1.945,	7.182
6.0,	1.86,	0.894,	19.376,	3.473,	64.1,	1.001,	0.724,	20.71,	0.041,	3.792,	23.18
6.0,	16.428,	10.993,	10.949,	3.959,	0.1,	5.501,	1.941,	5.41,	0.901,	1.0,	0.0
6.0,	7.349,	7.304,	13.474,	9.963,	40.1,	5.001,	1.393,	8.11,	0.341,	1.048,	3.315
6.0,	9.814,	1.797,	4.145,	0.928,	40.1,	3.001,	1.721,	2.71,	1.361,	1.0,	0.0
6.0,	7.392,	1.716,	14.987,	5.987,	172.1,	2.501,	1.79,	0.01,	0.221,	1.857,	6.312
6.0,	14.838,	0.239,	8.226,	0.632,	100.1,	3.001,	1.101,	19.81,	0.661,	1.0,	0.0
6.0,	16.258,	1.074,	17.648,	7.996,	24.1,	2.001,	0.061,	18.91,	1.681,	1.063,	16.58
6.0,	13.597,	1.502,	3.188,	2.754,	140.1,	8.001,	1.41,	21.61,	1.361,	1.0,	0.0
6.0,	19.642,	0.389,	16.657,	11.123,	72.1,	3.001,	0.164,	21.61,	1.561,	1.0,	0.0
6.0,	14.986,	5.929,	7.229,	5.247,	156.1,	4.001,	0.378,	20.71,	0.301,	1.0,	0.0
6.0,	10.134,	8.023,	13.107,	10.377,	180.1,	9.501,	0.389,	10.81,	0.521,	1.069,	4.603
6.0,	18.342,	11.923,	7.874,	6.729,	32.1,	6.501,	1.853,	1.81,	1.221,	1.0,	0.0
6.0,	16.564,	5.487,	8.412,	5.426,	92.1,	5.501,	1.264,	11.71,	1.881,	1.0,	0.0
6.0,	10.381,	1.196,	12.123,	3.607,	120.1,	6.001,	1.738,	17.11,	0.141,	1.018,	7.54
6.0,	5.519,	0.903,	14.005,	4.487,	12.1,	5.501,	1.701,	12.61,	1.661,	1.676,	3.006
6.0,	5.206,	3.581,	6.914,	4.885,	176.1,	7.501,	0.133,	27.01,	0.521,	1.202,	9.939
6.0,	11.507,	0.21,	2.939,	1.424,	104.1,	1.501,	1.151,	2.71,	0.001,	1.0,	0.0
6.0,	14.776,	1.3,	4.433,	3.171,	84.1,	1.001,	1.121,	28.81,	1.661,	1.0,	0.0
6.0,	3.991,	2.594,	13.923,	5.446,	32.1,	5.001,	1.968,	19.81,	0.841,	1.659,	2.729
6.0,	5.06,	0.718,	18.605,	2.068,	64.1,	3.501,	1.999,	5.41,	0.701,	1.0,	0.0
6.0,	7.565,	5.972,	12.618,	11.313,	4.1,	7.001,	1.076,	0.91,	0.481,	1.0,	0.0
6.0,	19.068,	0.205,	7.086,	5.861,	76.1,	2.501,	1.272,	29.71,	0.461,	1.0,	0.0
6.0,	17.733,	8.359,	7.738,	3.155,	64.1,	1.001,	0.186,	18.91,	0.741,	1.0,	0.0
6.0,	2.049,	0.617,	2.721,	0.686,	172.1,	3.501,	0.384,	29.71,	1.601,	1.867,	10.243
6.0,	19.629,	4.229,	14.42,	5.064,	160.1,	4.501,	0.333,	28.81,	1.641,	1.0,	0.0
6.0,	15.227,	4.233,	16.931,	4.707,	152.1,	7.501,	0.713,	23.41,	1.841,	1.082,	2.931
6.0,	19.535,	11.019,	10.453,	1.339,	120.1,	7.501,	1.684,	16.21,	0.941,	1.0,	0.0
6.0,	15.988,	6.523,	18.216,	0.879,	104.1,	3.501,	1.534,	16.21,	0.481,	1.0,	0.0
6.0,	14.532,	0.714,	16.97,	3.548,	64.1,	8.501,	1.677,	25.21,	0.241,	1.039,	6.17
6.0,	15.282,	1.246,	11.006,	2.813,	0.1,	9.001,	0.5,	27.91,	0.241,	1.0,	0.0
6.0,	17.507,	3.318,	12.609,	4.651,	144.1,	2.001,	0.799,	10.81,	0.121,	1.0,	0.0
6.0,	7.485,	1.639,	7.235,	0.184,	176.1,	9.001,	0.341,	1.81,	0.681,	1.0,	0.0
6.0,	9.362,	7.55,	6.878,	1.223,	72.1,	2.001,	0.595,	6.31,	1.521,	1.0,	0.0
6.0,	14.889,	4.12,	13.466,	10.895,	80.1,	7.501,	1.116,	14.41,	0.181,	1.0,	0.0
6.0,	12.369,	10.054,	11.187,	3.062,	140.1,	9.001,	1.817,	4.51,	1.661,	1.0,	0.0
6.0,	8.085,	0.563,	8.372,	3.504,	192.1,	9.501,	1.119,	14.41,	0.461,	1.0,	0.0
6.0,	15.034,	12.941,	19.444,	11.704,	192.1,	9.001,	1.203,	20.71,	0.441,	1.037,	3.047
6.0,	18.641,	8.782,	4.627,	2.928,	52.1,	6.501,	0.022,	2.71,	1.481,	1.0,	0.0
6.0,	3.917,	0.5,	7.181,	1.839,	140.1,	0.501,	0.045,	18.91,	1.661,	11.943,	33.629
6.0,	2.876,	0.813,	10.035,	0.168,	88.1,	0.001,	0.383,	22.51,	1.141,	1.0,	0.0
6.0,	12.273,	1.551,	13.01,	6.379,	144.1,	5.501,	0.508,	11.71,	0.621,	1.023,	5.063
6.0,	15.061,	4.115,	8.059,	3.417,	36.1,	5.501,	1.155,	13.51,	0.901,	1.0,	0.0
6.0,	10.444,	2.428,	15.054,	2.635,	48.1,	6.501,	0.925,	16.21,	1.961,	1.515,	3.228
6.0,	9.098,	8.818,	14.724,	5.159,	132.1,	1.001,	1.345,	11.71,	0.061,	1.037,	13.892
6.0,	12.788,	4.482,	14.569,	0.589,	96.1,	6.001,	1.878,	9.01,	0.201,	1.0,	0.0
6.0,	10.831,	1.607,	6.113,	1.831,	12.1,	3.501,	0.419,	14.41,	0.321,	1.0,	0.0
6.0,	10.978,	3.003,	16.75,	3.038,	176.1,	0.501,	0.709,	13.51,	0.681,	3.092,	5.304
6.0,	12.809,	2.566,	17.957,	5.203,	160.1,	7.001,	0.855,	22.51,	1.861,	2.231,	3.065
6.0,	18.74,	6.111,	18.53,	7.904,	156.1,	9.001,	0.833,	26.11,	1.041,	1.0,	0.0
6.0,	11.743,	1.521,	12.746,	4.023,	120.1,	7.501,	0.593,	28.81,	1.961,	1.089,	3.702
6.0,	7.183,	0.183,	15.634,	0.465,	4.1,	5.001,	1.679,	1.81,	1.021,	1.0,	0.0
6.0,	14.465,	1.556,	18.226,	0.192,	44.1,	8.001,	1.589,	7.21,	0.741,	1.0,	0.0
6.0,	17.065,	8.9,	12.052,	10.656,	112.1,	3.001,	1.266,	0.01,	0.401,	1.0,	0.0
6.0,	6.677,	6.394,	14.02,	3.953,	20.1,	0.001,	0.285,	11.71,	1.621,	1.0,	0.0
6.0,	10.307,	0.183,	9.528,	7.901,	40.1,	4.501,	1.693,	6.31,	0.581,	1.0,	0.0
6.0,	13.124,	8.056,	7.276,	6.417,	52.1,	0.001,	0.272,	12.61,	0.701,	1.0,	0.0
6.0,	8.346,	2.93,	7.889,	1.141,	196.1,	2.501,	1.965,	7.21,	1.121,	1.0,	0.0
6.0,	7.852,	0.355,	14.396,	0.801,	0.1,	8.001,	1.804,	5.41,	0.021,	1.0,	0.0
6.0,	10.313,	1.469,	9.748,	4.641,	68.1,	9.001,	0.047,	13.51,	1.561,	1.0,	0.0
6.0,	12.518,	1.717,	4.878,	0.336,	8.1,	9.501,	1.355,	2.71,	0.241,	1.0,	0.0
6.0,	17.046,	1.087,	17.246,	8.958,	112.1,	6.501,	0.563,	23.41,	0.081,	1.0,	0.0
6.0,	10.437,	1.468,	17.956,	9.96,	112.1,	4.001,	1.684,	19.81,	1.701,	2.87,	2.385
6.0,	19.34,	2.552,	7.417,	0.367,	36.1,	5.001,	0.966,	22.51,	1.641,	1.0,	0.0
6.0,	13.472,	1.297,	13.95,	2.302,	84.1,	1.001,	1.994,	17.11,	1.421,	1.0,	0.0
6.0,	13.589,	0.429,	5.93,	1.292,	44.1,	1.501,	1.258,	3.61,	1.161,	1.0,	0.0
6.0,	18.692,	1.341,	15.2,	5.856,	164.1,	3.501,	0.565,	6.31,	0.761,	1.0,	0.0
6.0,	12.939,	2.582,	7.853,	6.296,	124.1,	6.501,	0.744,	15.31,	0.101,	1.0,	0.0
6.0,	9.664,	4.386,	6.961,	2.046,	64.1,	0.001,	0.522,	27.91,	1.141,	1.0,	0.0
6.0,	4.999,	3.168,	12.189,	3.133,	112.1,	3.001,	1.265,	18.91,	1.941,	3.027,	2.646
6.0,	11.816,	2.56,	3.652,	0.559,	148.1,	4.001,	0.598,	8.11,	1.481,	1.0,	0.0
6.0,	18.861,	4.642,	9.578,	9.093,	84.1,	7.001,	0.156,	23.41,	1.041,	1.0,	0.0
6.0,	14.903,	0.858,	2.581,	1.204,	192.1,	7.001,	0.774,	14.41,	1.561,	1.0,	0.0
6.0,	16.785,	2.596,	13.937,	11.337,	52.1,	8.001,	0.413,	24.31,	1.981,	1.0,	0.0
6.0,	5.786,	0.219,	5.012,	1.018,	192.1,	4.001,	0.519,	12.61,	0.281,	1.0,	0.0
6.0,	10.518,	1.002,	6.154,	0.85,	68.1,	2.001,	1.967,	12.61,	1.141,	1.0,	0.0
6.0,	9.37,	0.332,	6.749,	1.543,	136.1,	7.501,	0.661,	13.51,	1.241,	1.0,	0.0
6.0,	6.601,	4.585,	11.357,	3.436,	108.1,	9.001,	1.092,	12.61,	1.241,	1.574,	2.964
6.0,	7.15,	1.497,	13.546,	0.405,	180.1,	4.001,	0.426,	23.41,	0.221,	1.0,	0.0
6.0,	13.007,	0.37,	17.274,	0.835,	132.1,	9.501,	1.927,	23.41,	1.461,	1.0,	0.0
6.0,	3.487,	2.648,	10.514,	0.738,	4.1,	6.001,	1.241,	13.51,	1.821,	1.0,	0.0
6.0,	5.787,	3.177,	1.636,	1.586,	144.1,	9.501,	0.534,	21.61,	0.261,	1.0,	0.0
6.0,	0.936,	0.015,	0.501,	0.175,	28.1,	2.001,	1.757,	0.01,	0.821,	1.0,	0.0
6.0,	7.906,	1.733,	3.507,	2.722,	72.1,	4.001,	1.563,	9.91,	0.721,	1.0,	0.0
6.0,	7.329,	0.138,	7.415,	0.641,	104.1,	5.501,	1.533,	9.91,	1.141,	1.0,	0.0
6.0,	15.804,	3.797,	9.77,	5.043,	176.1,	6.501,	0.925,	18.91,	0.541,	1.0,	0.0
6.0,	19.16,	8.313,	5.111,	1.05,	64.1,	8.501,	0.442,	11.71,	0.161,	1.0,	0.0
6.0,	10.68,	4.274,	3.507,	0.584,	56.1,	1.001,	1.29,	28.81,	0.561,	1.0,	0.0
[truncated: 2,045 more rows]
